# Supplementary material for: NMR evidence for residue-based LFER relationship in two-state folding-unfolding equilibrium of the spectrin SH3 domain in acidic solutions
Source: Biophys Physicobiol. 2026 Mar 5;23(1):e230011. doi: 10.2142/biophysico.bppb-v23.0011 (PMC13077125; doi:10.2142/biophysico.bppb-v23.0011)
Supplement: Supplementary file 2 — Supplementary material 2 [file 23_e230011_2.zip › Dataset_S1.xlsx]

## Sheet: Fig. 3, 4b and S10 spectrin SH3
No		sqrt_Pi	SE	log K	SE		log kf	SE_kf	log ku	SEr_ku			label	centroid(log K)	centroid(log Kf)	centroid(log ku)
1	wt K6	0.478199	0.006788	0.433527	0.00432419		-0.103628	0.016357	-0.537155	0.016357			wt	0.498902	-0.0538187	-0.552721
2	V9	0.509337	0.0162092	0.355358	0.00831824		-0.115316	0.0359832	-0.470674	0.0359832			wt log k						Fig. 3A							Fig. 3A, inset
3	A11	0.536086	0.0202073	0.517921	0.00555517		-0.0118049	0.0404717	-0.529726	0.0404717			wt log k'
4	L12	0.545563	0.0246494	0.510815	0.0113205		-0.00774762	0.0508418	-0.518562	0.0508418
5	Y13	0.407746	0.0106591	0.553347	0.00880386		-0.112937	0.0305434	-0.666284	0.0305434
6	Y15	0.432049	0.0108636	0.552354	0.00995813		-0.08829	0.0301234	-0.640644	0.0301234			all
7	R21	0.460907	0.0147434	0.331041	0.0178799		-0.170866	0.0409279	-0.501907	0.0409279			all log k
8	T24	0.546566	0.00753271	0.492985	0.00660662		-0.0158654	0.0170852	-0.50885	0.0170852			all log k'
9	G28
10	L31												cen wt
11	T32	0.544782	0.0242962	0.507666	0.00815682		-0.00994399	0.0486763	-0.51761	0.0486763			cen wt'
12	L33	0.46522	0.0143756	0.467833	0.0126079		-0.0984249	0.0372047	-0.566258	0.0372047			cen wt''
13	L34	0.459346	0.0124394	0.440672	0.00826331		-0.117525	0.0312124	-0.558196	0.0312124
14	W41.5	0.552139	0.0173762	0.546678	0.00771216		0.0153873	0.0353268	-0.531291	0.0353268
15	W42	0.455291	0.0114749	0.618522	0.0110066		-0.03245	0.0307068	-0.650972	0.0307068
16	W42.5	0.572624	0.00971074	0.506257	0.0118163		0.0109983	0.0228664	-0.495259	0.0228664
17	K43	0.484983	0.00811997	0.575236	0.0102173		-0.0266557	0.0218514	-0.601892	0.0218514
18	V44	0.562613	0.0163699	0.612525	0.0164855		0.0564723	0.037339	-0.556053	0.037339
19	D48	0.438426	0.0197961	0.402903	0.00559404		-0.156652	0.0479496	-0.559556	0.0479496
20	G51	0.60059	0.0168621	0.476643	0.00642093		0.0168997	0.0312864	-0.459743	0.0312864
21	F52	0.456055	0.0179533	0.470476	0.00625506		-0.105745	0.0424941	-0.576221	0.0424941
22	V53	0.438103	0.00915607	0.52402	0.00884557		-0.0964132	0.0253221	-0.620434	0.0253221
23	A56	0.507909	0.00993802	0.53052	0.0244317		-0.0289542	0.0317824	-0.559474	0.0317824
24	V58	0.560104	0.0226496	0.553974	0.00696881		0.0252552	0.0439227	-0.528718	0.0439227
25	K59	0.469373	0.0129235	0.496266	0.00890621		-0.0803493	0.0319867	-0.576615	0.0319867									Fig. S10							Fig. S10, inset
26	L61	0.518619	0.00823654	0.496115	0.00642822		-0.037094	0.0190958	-0.533209	0.0190958
27	L33A V9	0.406749	0.0360123	0.0523521	0.0275881		-0.364497	0.102331	-0.416849	0.102331			L33A	-0.0286496	-0.441235	-0.412586
28	A11	0.354586	0.0150609	0.0109459	0.0464384		-0.444806	0.0656939	-0.455752	0.0656939			L33A log k
29	L12												L33A log k'
30	Y13	0.424486	0.00711362	0.015187	0.0404811		-0.364543	0.0369987	-0.37973	0.0369987
31	E17												cen L33A
32	S19												cen L33A'
33	T24	0.366116	0.0129663	0.00734183	0.0189269		-0.432711	0.0448794	-0.440053	0.0448794			cen L33A''
34	G28	0.4259	0.00561586	-0.00102543	0.0321564		-0.371205	0.0292641	-0.370179	0.0292641
35	L31
36	T32	0.300521	0.0114086	-0.0405925	0.0217961		-0.542422	0.0488609	-0.501829	0.0488609
37	L33	0.40965	0.0142148	-0.0876572	0.0303086		-0.431415	0.0498541	-0.343758	0.0498541
38	N35	0.345379	0.0159369	-0.0791019	0.0151329		-0.501256	0.0537097	-0.422154	0.0537097
39	T37	0.390222	0.0234223	-0.120819	0.010393		-0.469097	0.0652194	-0.348279	0.0652194
40	D40	0.481956	0.0159052	-0.0590844	0.0103736		-0.346535	0.0381881	-0.28745	0.0381881
41	W41.5	0.396288	0.0150849	-0.0732086	0.0103467		-0.438594	0.0432389	-0.365385	0.0432389
42	W42	0.396045	0.0290633	0.0251389	0.0396919		-0.389686	0.0932298	-0.414825	0.0932298
43	W42.5	0.322399	0.00928237	-0.0406055	0.0109556		-0.511909	0.0342694	-0.471304	0.0342694
44	K43
45	V44	0.298572	0.0233095	0.0789109	0.0439219		-0.485496	0.100031	-0.564407	0.100031
46	E45	0.357748	0.0147908	0.0400683	0.0237943		-0.426389	0.0532414	-0.466457	0.0532414
47	D48	0.489655	0.0164926	-0.047103	0.0708146		-0.333662	0.0690894	-0.286558	0.0690894
48	Q50
49	G51	0.350722	0.00985666	-0.0875422	0.0160419		-0.498808	0.0361248	-0.411265	0.0361248
50	F52
51	V53	0.37774	0.0204394	0.0633884	0.0206962		-0.391113	0.0644578	-0.454502	0.0644578
52	A56	0.420029	0.0192767	-0.0834836	0.0157341		-0.418463	0.0537608	-0.334979	0.0537608
53	Y57	0.295128	0.0145065	-0.0373315	0.0155232		-0.548655	0.0569148	-0.511323	0.0569148
54	V58	0.397393	0.0102745	0.0608144	0.0217084		-0.370373	0.0367089	-0.431187	0.0367089
55	K59	0.284583	0.0173917	-0.123615	0.01937		-0.607599	0.0707978	-0.483984	0.0707978
56	L61	0.404373	0.0181759	-0.13192	0.0127926		-0.459178	0.0513447	-0.327257	0.0513447
57	V46A K6	0.382693	0.0119926	0.109634	0.0115424		-0.362332	0.0371087	-0.471966	0.0371087			V46A	0.154157	-0.317807	-0.471964
58	E7	0.490754	0.0134104	0.151261	0.0122449		-0.233505	0.0334485	-0.384766	0.0334485			V46A log k
59	V9	0.34347	0.020038	0.148607	0.0148836		-0.389808	0.0657818	-0.538414	0.0657818			V46A log k'
60	A11	0.418771	0.00793369	0.170897	0.0118682		-0.292575	0.0248793	-0.463472	0.0248793
61	L12	0.399553	0.0179488	0.0949675	0.00781663		-0.350941	0.0488304	-0.445909	0.0488304			cen V46A
62	Y13	0.415085	0.00855651	0.218613	0.00672027		-0.272557	0.023974	-0.49117	0.023974			cen V46A'
63	D14	0.442698	0.0440969	0.241041	0.0143952		-0.233372	0.106807	-0.474413	0.106807			cen V46A''
64	Y15	0.369291	0.0151657	0.183609	0.00823635		-0.340826	0.0451852	-0.524436	0.0451852
65	E22	0.398964	0.0210971	0.164245	0.010931		-0.316944	0.0583453	-0.481189	0.0583453
66	M25
67	G28	0.374886	0.0123928	0.11318	0.00910822		-0.36951	0.0376116	-0.48269	0.0376116
68	L31	0.407077	0.0190351	0.223678	0.0118303		-0.278484	0.0526754	-0.502162	0.0526754
69	T32	0.429496	0.026771	0.153487	0.00800699		-0.290297	0.0663348	-0.443784	0.0663348																For generation of 95% confidence ellipse
70	L33	0.413289	0.0144715	0.183576	0.0134797		-0.291959	0.0417553	-0.475534	0.0417553
71	L34	0.439524	0.018893	0.185889	0.0229995		-0.264073	0.0544849	-0.449961	0.0544849																	v1	v2		x	m	n	y1	y2
72	N35	0.41134	0.0117449	0.134453	0.00416772		-0.318573	0.0306366	-0.453026	0.0306366																n	81			-0.67985	1.21364	-2.44767	-0.383198	-0.385899
73	T37																													-0.66972	1.1833	-2.38647	-0.350116	-0.423706
74	N38																									average	-0.274636	-0.479031		-0.659589	1.15296	-2.32528	-0.337584	-0.440961
75	D40	0.495991	0.00537252	0.173208	0.00941225		-0.217922	0.015538	-0.39113	0.015538																variance	0.165551	0.0778507		-0.649459	1.12262	-2.26409	-0.328744	-0.454526
76	W41	0.438548	0.0282628	0.218058	0.0117994		-0.248954	0.070346	-0.467012	0.070346																				-0.639328	1.09228	-2.2029	-0.321854	-0.46614
77	W41.5	0.395815	0.0163758	0.155188	0.00534781		-0.324913	0.0440462	-0.480102	0.0440462																r	-0.495837			-0.629198	1.06194	-2.14171	-0.316235	-0.476482
78	W42	0.402025	0.0112737	0.22421	0.0148569		-0.283643	0.0354709	-0.507852	0.0354709																upper p	0.05			-0.619068	1.0316	-2.08051	-0.311539	-0.485903
79	W42.5	0.340267	0.0121833	0.0949739	0.010552		-0.420693	0.0410811	-0.515667	0.0410811																x2(p,2)	5.99146			-0.608937	1.00126	-2.01932	-0.307556	-0.49461
80	K43	0.387546	0.0173853	0.177106	0.01042		-0.323124	0.0500699	-0.50023	0.0500699																				-0.598807	0.970915	-1.95813	-0.304149	-0.502742
81	V44	0.341308	0.0224348	0.238206	0.00666676		-0.347751	0.0690654	-0.585957	0.0690654																xl	-0.67985			-0.588677	0.940574	-1.89694	-0.301222	-0.510392
82	E45	0.469883	0.0164864	0.1203	0.00628988		-0.26786	0.038231	-0.38816	0.038231																xu	0.13058			-0.578546	0.910233	-1.83575	-0.298707	-0.517632
83	V46	0.365606	0.00795262	0.137394	0.0087154		-0.36829	0.0261096	-0.505684	0.0261096																xu-xl	0.81043			-0.568416	0.879891	-1.77456	-0.29655	-0.524513
84	N47																													-0.558285	0.84955	-1.71336	-0.29471	-0.531077
85	D48	0.354487	0.0130025	0.124663	0.00505676		-0.388068	0.0392082	-0.512731	0.0392082																var-covar	0.0274073	-0.0063116		-0.548155	0.819209	-1.65217	-0.293155	-0.537356
86	R49	0.486222	0.0115563	0.122403	0.0142182		-0.251964	0.0308767	-0.374367	0.0308767																	-0.0063116	0.00606073		-0.538025	0.788868	-1.59098	-0.291857	-0.543378
87	G51	0.382028	0.0102175	0.109057	0.00640225		-0.363376	0.0299465	-0.472433	0.0299465																				-0.527894	0.758527	-1.52979	-0.290796	-0.549164
88	V53	0.406178	0.0112474	0.151934	0.00776541		-0.315317	0.0315736	-0.467251	0.0315736																sigma_u2	0.0291338			-0.517764	0.728186	-1.4686	-0.289952	-0.554732
89	A55	0.324655	0.0169959	0.0490439	0.0156936		-0.464056	0.0601975	-0.5131	0.0601975																sigma_v2	0.0043342			-0.507634	0.697844	-1.40741	-0.28931	-0.560098
90	A56	0.372451	0.00845121	0.12521	0.00179684		-0.366325	0.0235892	-0.491535	0.0235892																				-0.497503	0.667503	-1.34621	-0.288857	-0.565275
91	V58	0.46714	0.00725782	0.221937	0.0288009		-0.219585	0.0299372	-0.441522	0.0299372																95% ellipsoide	2.448			-0.487373	0.637162	-1.28502	-0.288582	-0.570274
92	K59	0.372067	0.0133615	0.0933453	0.00965695		-0.382706	0.04074	-0.476052	0.04074																a radius	0.41784			-0.477242	0.606821	-1.22383	-0.288475	-0.575105
93	K60	0.383422	0.0100689	0.0996369	0.00443497		-0.366504	0.028478	-0.466141	0.028478																b radius	0.161163			-0.467112	0.57648	-1.16264	-0.288527	-0.579777
94	L61	0.454158	0.00873803	0.128336	0.00774161		-0.278626	0.0231109	-0.406961	0.0231109																radius ratio	0.385706			-0.456982	0.546139	-1.10145	-0.288731	-0.584298
																										tan theta	-0.273549			-0.446851	0.515798	-1.04026	-0.28908	-0.588673
																										theta	-15.2989			-0.436721	0.485456	-0.979064	-0.289569	-0.592908
																														-0.426591	0.455115	-0.917872	-0.290192	-0.597009
																										flatness	0.614294			-0.41646	0.424774	-0.85668	-0.290945	-0.600981
																														-0.40633	0.394433	-0.795488	-0.291823	-0.604826
																														-0.396199	0.364092	-0.734297	-0.292824	-0.608549
																														-0.386069	0.333751	-0.673105	-0.293944	-0.612153
																														-0.375939	0.303409	-0.611913	-0.295181	-0.615641
																														-0.365808	0.273068	-0.550721	-0.296532	-0.619014
																														-0.355678	0.242727	-0.48953	-0.297994	-0.622276
																														-0.345548	0.212386	-0.428338	-0.299566	-0.625428
																														-0.335417	0.182045	-0.367146	-0.301247	-0.628471
																														-0.325287	0.151704	-0.305955	-0.303035	-0.631408
																														-0.315156	0.121363	-0.244763	-0.304929	-0.634238
																														-0.305026	0.0910214	-0.183571	-0.306927	-0.636964
																														-0.294896	0.0606803	-0.122379	-0.30903	-0.639585
																														-0.284765	0.0303391	-0.0611876	-0.311237	-0.642102
																														-0.274635	-2.05804e-06	4.15063e-06	-0.313547	-0.644516
																														-0.264505	-0.0303432	0.0611959	-0.315961	-0.646826
																														-0.254374	-0.0606844	0.122388	-0.318479	-0.649033
																														-0.244244	-0.0910255	0.183579	-0.3211	-0.651136
																														-0.234113	-0.121367	0.244771	-0.323825	-0.653135
																														-0.223983	-0.151708	0.305963	-0.326656	-0.655028
																														-0.213853	-0.182049	0.367155	-0.329592	-0.656816
																														-0.203722	-0.21239	0.428346	-0.332636	-0.658497
																														-0.193592	-0.242731	0.489538	-0.335787	-0.660069
																														-0.183462	-0.273072	0.55073	-0.339049	-0.661532
																														-0.173331	-0.303414	0.611922	-0.342423	-0.662882
																														-0.163201	-0.333755	0.673113	-0.34591	-0.664119
																														-0.15307	-0.364096	0.734305	-0.349514	-0.665239
																														-0.14294	-0.394437	0.795497	-0.353238	-0.66624
																														-0.13281	-0.424778	0.856688	-0.357083	-0.667119
																														-0.122679	-0.455119	0.91788	-0.361054	-0.667871
																														-0.112549	-0.485461	0.979072	-0.365155	-0.668494
																														-0.102419	-0.515802	1.04026	-0.369391	-0.668983
																														-0.0922882	-0.546143	1.10146	-0.373766	-0.669332
																														-0.0821579	-0.576484	1.16265	-0.378286	-0.669536
																														-0.0720275	-0.606825	1.22384	-0.382958	-0.669588
																														-0.0618971	-0.637166	1.28503	-0.38779	-0.669481
																														-0.0517667	-0.667507	1.34622	-0.392789	-0.669206
																														-0.0416364	-0.697849	1.40741	-0.397966	-0.668753
																														-0.031506	-0.72819	1.46861	-0.403332	-0.668111
																														-0.0213756	-0.758531	1.5298	-0.4089	-0.667267
																														-0.0112452	-0.788872	1.59099	-0.414686	-0.666205
																														-0.00111487	-0.819213	1.65218	-0.420708	-0.664908
																														0.0090155	-0.849554	1.71337	-0.426987	-0.663353
																														0.0191459	-0.879896	1.77456	-0.433551	-0.661513
																														0.0292763	-0.910237	1.83576	-0.440432	-0.659356
																														0.0394066	-0.940578	1.89695	-0.447672	-0.65684
																														0.049537	-0.970919	1.95814	-0.455323	-0.653914
																														0.0596674	-1.00126	2.01933	-0.463454	-0.650507
																														0.0697978	-1.0316	2.08052	-0.472161	-0.646523
																														0.0799281	-1.06194	2.14171	-0.481582	-0.641827
																														0.0900585	-1.09228	2.20291	-0.491925	-0.636209
																														0.100189	-1.12262	2.2641	-0.503539	-0.629318
																														0.110319	-1.15297	2.32529	-0.517104	-0.620477
																														0.12045	-1.18331	2.38648	-0.53436	-0.607945
																														0.13058	-1.21365	2.44767	-0.572235	-0.574795

## Sheet: Fig. 6A cyt b562
Table 1	Kinetic and Thermodynamic parameters of Rd-apocyt b562 and its mutants
									using kf	sign reversal	using ku	sign reversal			as is
	kf	ku	mf kin	mu kin	-ΔΔG-U‡	-ΔΔGN-U	φf	φf(calc)	-ΔΔG-U‡	ΔΔG0‡ f	-ΔΔG0‡ u	ΔΔG0‡ u		-ΔΔGN-U	ΔΔG0		log K = log (kf/ku)	log kf	log ku	←	Table 1
	(s-1)	(s-1)	(kcal mol-1 M-1)	(kcal mol-1 M-1)	(kcal/mol)	(kcal/mol)			kJ mol-1	kJ mol-1	kJ mol-1	kJ mol-1		kJ mol-1	kJ mol-1		s-1	s-1	s-1		Chu R, Pei W, Takei J, Bai Y. Relationship between the native-state hydrogen exchange and folding pathways of a four-helix bundle protein. Biochemistry. 2002 Jun 25;41(25):7998-8003. doi: 10.1021/bi025872n. PMID: 12069590.
wild type	150.7	0.02	0.8	0.88	0	0			0	0	0	0		0	0	wild type	3.87708	2.17811	-1.69897
L3A	129	0.28	0.76	0.76	0.09	1.6	0.06	0.0589145	0.38521	-0.38521	-6.53845	6.53845		6.92366	6.92366	L3A	2.66343	2.11059	-0.552842
W7M	111.3	0.07	0.75	0.86	0.2	0.85			0.750858		-3.10381			3.85467	3.85467	W7M	3.2014
L10A	123	0.42	0.65	0.86	0.12	1.86	0.06	0.0667122	0.503212	-0.503212	-7.54302	7.54302		8.04624	8.04624	L10A	2.46666	2.08991	-0.376751
L14A	120	0.44	0.73	0.68	0.13	1.92	0.07	0.0736966	0.564389	-0.564389	-7.65828	7.65828		8.22267	8.22267	L14A	2.43573	2.07918	-0.356547
K15A	173.4	0.03	0.82	0.86	0.08	0.2			-0.347628	0.347628	-1.00457	1.00457		0.656941	0.656941	K15A	3.76193	2.23905	-1.52288
A16G	132	0.38	0.82	0.87	0.08	1.76	0.05	0.0449964	0.328251	-0.328251	-7.29506	7.29506		7.62331	7.62331	A16G	2.54079	2.12057	-0.420216
I17A	149.3	0.19	0.83	0.56	0	1.3	0.01	0.0041458	0.0231242	-0.0231242	-5.57774	5.57774		5.60086	5.60086	I17A	2.89531	2.17406	-0.721246
E18A	170.3	0.003	0.68	1.25	-0.07	-1.3	0.05	0.0644506	-0.302934	0.302934	4.70025	-4.70025		-5.00319	-5.00319	E18A	4.75409	2.23121	-2.52288
A20G	115.6	0.43	0.67	0.76	0.16	1.97	0.08	0.0864246	0.656941	-0.656941	-7.60132	7.60132		8.25826	8.25826	A20G	2.42949	2.06296	-0.366532
A23G	147.2	0.12	0.88	0.82	0.01	2.38	0.01	0.013115	0.0582202	-0.0582202	-4.43921	4.43921		4.49743	4.49743	A23G	3.08873	2.16791	-0.920819
K27A	180.7	0.03	0.75	0.75	-0.11	0.17			-0.449796	0.449796	-1.00457	1.00457		0.554773	0.554773	K27A	3.77984	2.25696	-1.52288
K27G	86	0.06	0.75	0.84	0.33	1			1.38978		-2.72189			4.11167	4.11167	K27G	3.15635
L30A	67.8	1.2	1.22	0.53	0.47	2.83	0.17	0.195081	1.97891	-1.97891	-10.144	10.144		12.1229	12.1229	L30A	1.75205	1.83123	0.0791812
M33A	66.8	1.34	0.71	0.76	0.48	2.97	0.16	0.193495	2.01572	-2.01572	-10.4174	10.4174		12.4332	12.4332	M33A	1.69767	1.82478	0.127105
R34A	92.9	0.56	0.75	0.64	0.29	2.25	0.13	0.145179	1.19857	-1.19857	-8.25578	8.25578		9.45435	9.45435	R34A	2.21983	1.96802	-0.251812
R34G	55.2	1.84	1	0.64	0.59	3.26			2.4883	-2.4883	-11.2031			13.6914	13.6914	R34G	1.47712
A36G	71.3	0.79	0.8	0.84	0.44	2.61	0.17	0.203573	1.8542	-1.8542	-9.1083	9.1083		10.9625	10.9625	A36G	1.95546	1.85309	-0.102373
A37G	19.7	3.1	0.92	0.71	1.2	4.15	0.29	0.403431	5.04105	-5.04105	-12.4954	12.4954		17.5365	17.5365	A37G	0.803105	1.29447	0.491362
L38G	82.9	0.13	0.64	0.61	0.35	1.44			1.48074		-4.63752			6.11826	6.11826	L38G	2.80461
A40G	123.7	0.18	0.82	0.8	0.11	1.41	0.08	0.0898551	0.489152	-0.489152	-5.44378	5.44378		5.93293	5.93293	A40G	2.8371	2.09237	-0.744727
A41G	158.8	0.06	0.83	0.82	-0.03	0.57	-0.05	-0.0476551	-0.129712	0.129712	-2.72189	2.72189		2.59218	2.59218	A41G	3.4227	2.20085	-1.22185
L48A	99.2	0.4	0.83	0.65	0.25	3.73	0.07	0.139583	1.036	-1.036	-7.42214	7.42214		8.45815	8.45815	L48A	2.39445	1.99651	-0.39794
K51G	161.2	0.2	0.72	0.73	-0.04	1.32			-0.166876		-5.70482			5.53794	5.53794	K51G	2.90634
M58A	74.9	0.38	0.68	0.72	0.41	2.91	0.14	0.237443	1.73216	-1.73216	-7.29506	7.29506		9.02722	9.02722	M58A	2.2947	1.87448	-0.420216
F61A	112.6	3.46	0.79	0.52	0.17	4.52	0.15	0.056556	0.722087	-0.722087	-12.7677	12.7677		13.4897	13.4897	F61A	1.51246	2.05154	0.539076
F65A	45.7	1.8	0.78	0.67	0.71	1.92	0.37	0.265165	2.95622	-2.95622	-11.1486	11.1486		14.1048	14.1048	F65A	1.40464	1.65992	0.255273
L68A	38.8	0.4	0.8	0.82	0.8	3.88	0.21	0.452935	3.36175	-3.36175	-7.42214	7.42214		10.7839	10.7839	L68A	1.98677	1.58883	-0.39794
V69G	32.4	2.1	0.73	0.76	0.91	3.61			3.80836		-11.5305			15.3389	15.3389	V69G	1.18833
I72A	22.7	10.7	1.02	0.71	1.12	4.79	0.23	0.301313	4.68986	-4.68986	-15.5648	15.5648		20.2546	20.2546	I72A	0.326642	1.35603	1.02938
D73A	172.4	0.33	0.83	0.67	-0.08	1.57	-0.05	-0.0479875	-0.333298	0.333298	-6.94553	6.94553		6.61223	6.61223	D73A	2.71802	2.23654	-0.481486
L76A	7.9	0.41	0.98	0.72	1.74	3.48			7.30494		-7.48332			14.7883	14.7883	L76A	1.28484
V84A	83.6	0.4	0.82	0.69	0.35	3.42	0.11	0.196696	1.4599	-1.4599	-7.42214	7.42214		8.88205	8.88205	V84A	2.32015	1.92221	-0.39794
A87G	54.2	1.7	1.21	0.54	0.6	3.2	0.19	0.23018	2.53359	-2.53359	-11.007	11.007		13.5406	13.5406	A87G	1.50355	1.734	0.230449
A90G	59.6	0.42	0.82	0.65	0.55	2.34	0.23	0.30469	2.29828	-2.29828	-7.54302	7.54302		9.84131	9.84131	A90G	2.152	1.77525	-0.376751
A91G	86.8	0.19	0.99	0.73	0.33	1.6	0.2	0.245052	1.36684	-1.36684	-5.57774	5.57774		6.94458	6.94458	A91G	2.65977	1.93852	-0.721246
L94A	103	0.19	0.87	0.72	0.23	1.5	0.15	0.169042	0.94287	-0.94287	-5.57774	5.57774		6.52061	6.52061	L94A	2.73408	2.01284	-0.721246
I98A	78.5	3.78	0.82	0.72	0.39	3.48	0.11	0.124423	1.61585	-1.61585	-12.9868	12.9868		14.6027	14.6027	I98A	1.31738	1.89487	0.577492
Y101A	112.9	0.01	0.65	1.19	0.17	-0.52			0.715495	-0.715495	1.71732	-1.71732		-1.00183	-1.00183	Y101A	4.05269	2.05269	-2
Y105A	93.7	0.67	0.54	0.64	0.28	2.36	0.12	0.135323	1.17732	-1.17732	-8.70011	8.70011		9.87743	9.87743	Y105A	2.14566	1.97174	-0.173925
VAG	130.7	0.02	0.75	0.96	0.08	0.14			0.352773		0			0.352773	0.352773	VAG	3.81525
LDR	120.6	0.03	0.79	0.97	0.13	0.23			0.552032		-1.00457			1.5566	1.5566	LDR	3.60423
VGG	94	0.24	0.78	0.82	0.28	1.7			1.1694		-6.15654			7.32594	7.32594	VGG	2.59292
KIL	95.7	0.78	0.84	0.87	0.26	2.39			1.125		-9.07674			10.2017	10.2017	KIL	2.08882
						average	0.123103									L76A was excluded as an outlier
																							for generation of 95% confidence ellipse
																								v1	v2		x	m	n	y1	y2
																							n	33			1.38125	1.7019	-2.44769	0.820111	0.802025
																											1.39584	1.65935	-2.3865	1.07685	0.480397
																							average	1.96489	-0.486748		1.41043	1.61681	-2.32531	1.16516	0.327196
																							variance	0.238444	0.762568		1.42502	1.57426	-2.26411	1.22354	0.203925
																											1.43961	1.53171	-2.20292	1.2661	0.0964693
																							r	-0.695309			1.45421	1.48916	-2.14173	1.29835	-0.000673909
																							upper p	0.05			1.4688	1.44661	-2.08054	1.32313	-0.0903425
																							x2(p,2)	5.99146			1.48339	1.40407	-2.01934	1.34213	-0.174231
																											1.49798	1.36152	-1.95815	1.35645	-0.253448
																							xl	1.38125			1.51257	1.31897	-1.89696	1.36688	-0.328767
																							xu	2.54853			1.52716	1.27642	-1.83577	1.37398	-0.400753
																							xu-xl	1.16728			1.54175	1.23388	-1.77457	1.37817	-0.469834
																											1.55634	1.19133	-1.71338	1.37979	-0.536344
																							var-covar	0.0568554	-0.122597		1.57093	1.14878	-1.65219	1.3791	-0.600548
																								-0.122597	0.58151		1.58552	1.10623	-1.59099	1.37632	-0.662662
																											1.60012	1.06368	-1.5298	1.37163	-0.722863
																							sigma_u2	0.608744			1.61471	1.02114	-1.46861	1.36518	-0.781299
																							sigma_v2	0.0296218			1.6293	0.978589	-1.40742	1.35708	-0.838097
																											1.64389	0.936042	-1.34622	1.34746	-0.893362
																							95% ellipsoide	2.448			1.65848	0.893494	-1.28503	1.33639	-0.947187
																							a radius	1.90998			1.67307	0.850946	-1.22384	1.32396	-0.999651
																							b radius	0.421325			1.68766	0.808398	-1.16265	1.31025	-1.05082
																							radius ratio	0.220591			1.70225	0.765851	-1.10145	1.2953	-1.10077
																							tan theta	-4.50166			1.71684	0.723303	-1.04026	1.27917	-1.14953
																							theta	-77.4757			1.73143	0.680755	-0.979068	1.26191	-1.19716
																											1.74603	0.638207	-0.917876	1.24356	-1.24371
																							flatness	0.779409			1.76062	0.595659	-0.856683	1.22416	-1.2892
																											1.77521	0.553112	-0.79549	1.20374	-1.33367
																											1.7898	0.510564	-0.734298	1.18233	-1.37715
																											1.80439	0.468016	-0.673105	1.15995	-1.41966
																											1.81898	0.425468	-0.611913	1.13663	-1.46123
																											1.83357	0.382921	-0.55072	1.11239	-1.50188
																											1.84816	0.340373	-0.489527	1.08723	-1.54162
																											1.86275	0.297825	-0.428335	1.06119	-1.58046
																											1.87734	0.255277	-0.367142	1.03427	-1.61843
																											1.89194	0.212729	-0.30595	1.00648	-1.65553
																											1.90653	0.170182	-0.244757	0.977831	-1.69178
																											1.92112	0.127634	-0.183564	0.948331	-1.72717
																											1.93571	0.0850861	-0.122372	0.917985	-1.76171
																											1.9503	0.0425383	-0.0611791	0.886798	-1.79542
																											1.96489	-9.42772e-06	1.3559e-05	0.854772	-1.82828
																											1.97948	-0.0425572	0.0612062	0.821907	-1.86031
																											1.99407	-0.085105	0.122399	0.788202	-1.8915
																											2.00866	-0.127653	0.183591	0.753656	-1.92184
																											2.02325	-0.170201	0.244784	0.718264	-1.95134
																											2.03785	-0.212748	0.305977	0.682021	-1.97999
																											2.05244	-0.255296	0.367169	0.64492	-2.00778
																											2.06703	-0.297844	0.428362	0.60695	-2.0347
																											2.08162	-0.340392	0.489555	0.568102	-2.06074
																											2.09621	-0.382939	0.550747	0.528363	-2.08589
																											2.1108	-0.425487	0.61194	0.487716	-2.11014
																											2.12539	-0.468035	0.673132	0.446146	-2.13346
																											2.13998	-0.510583	0.734325	0.403633	-2.15584
																											2.15457	-0.553131	0.795518	0.360153	-2.17725
																											2.16916	-0.595678	0.85671	0.315682	-2.19767
																											2.18375	-0.638226	0.917903	0.27019	-2.21707
																											2.19835	-0.680774	0.979095	0.223646	-2.23542
																											2.21294	-0.723322	1.04029	0.176012	-2.25267
																											2.22753	-0.765869	1.10148	0.127248	-2.2688
																											2.24212	-0.808417	1.16267	0.0773053	-2.28375
																											2.25671	-0.850965	1.22387	0.0261319	-2.29747
																											2.2713	-0.893513	1.28506	-0.026333	-2.30989
																											2.28589	-0.936061	1.34625	-0.0801587	-2.32096
																											2.30048	-0.978608	1.40744	-0.135425	-2.33058
																											2.31507	-1.02116	1.46864	-0.192223	-2.33868
																											2.32966	-1.0637	1.52983	-0.25066	-2.34513
																											2.34426	-1.10625	1.59102	-0.310862	-2.34982
																											2.35885	-1.1488	1.65221	-0.372976	-2.3526
																											2.37344	-1.19135	1.71341	-0.437181	-2.35328
																											2.38803	-1.23389	1.7746	-0.503692	-2.35166
																											2.40262	-1.27644	1.83579	-0.572775	-2.34747
																											2.41721	-1.31899	1.89698	-0.644763	-2.34037
																											2.4318	-1.36154	1.95818	-0.720083	-2.32995
																											2.44639	-1.40409	2.01937	-0.799302	-2.31562
																											2.46098	-1.44663	2.08056	-0.883192	-2.29662
																											2.47557	-1.48918	2.14176	-0.972864	-2.27184
																											2.49017	-1.53173	2.20295	-1.07001	-2.23958
																											2.50476	-1.57428	2.26414	-1.17747	-2.19701
																											2.51935	-1.61682	2.32533	-1.30075	-2.13862
																											2.53394	-1.65937	2.38653	-1.45397	-2.05029
																											2.54853	-1.70192	2.44772	-1.77811	-1.79105

## Sheet: Fig. 6A CI2
Table 1	changes in the free energies of unfolding upon mutation determined by reversible guadinidium chloride experiments										Table 2	Rates and thermodynamic data from unfolding kinetics of CI2 mutants											Table 3	Rates and thermodynamic data from refolding kinetics of CI2 mutants								wt-mutを計算	kuから計算	符号反転	Pは除く	kfから計算	符号反転	Pは除く			Use only those with K, kf, and ku	Excluding Pro
	mU-F		[D]50%		ΔGH2O U-F		ΔΔG[D]50% U-F					ln kH20 u		ln 4M u		mku		ΔΔGH2O ‡-F		ΔΔG4M ‡-F				ln H2O f		mku		ΔΔGH2O ‡-U			ΔGH2O U-F	ΔΔGH2O U-F	ΔΔGH2O ‡-F	- ΔΔGH2O ‡-F	- ΔΔGH2O ‡-F	ΔΔGH2O ‡-U	-ΔΔGH2O ‡-U	-ΔΔGH2O ‡-U		log K = log (kf/ku)=2.303(lnkf-lnku)	log kf	log ku	special logkf	special log ku			←	ΔGH2O U-F in Table 1
Mutant	(kcal mol-1 M-1)		(M)		(kcal mol-1)		(kcal mol-1)				Mutant					(M-1)		(kcal mol-1)		(kcal mol-1)			Mutant			(M-1)		(kcal mol-1)			(kcal mol-1)	(kJ mol-1)	(kJ mol-1)			(kJ mol-1)				s-1	s-1	s-1					←	ΔΔGH2O ‡-F in Table 2
Wild-type	1.9	0.03	4	0.01	7.6	0.12	0				Wild-type	-9.04	0.07	-3.9	0.02	1.31	0.01	0		0			Wild-type	4.03	0.04	-1.82	0.12	0			7.6	0	0	0	0	0	0	0		30.1002	9.28109	-20.8191	9.28109	← for display			←	ΔΔGH2O ‡-U in Table 3
KA2	1.77	0.05	3.72	0.01	6.56	0.18	0.55	0.04			KA2	-7.83	0.08	-2.72	0.03	1.28	0.01	-0.72	0.06	-0.67	0.02		KA2	4.21	0.02	-2.24	0.05	-0.11	0.03		6.56	4.35136	-3.01248	3.01248	3.01248	-0.46024	0.46024	0.46024		27.7281	9.69563	-18.0325
KA2/EA7	1.87	0.07	3.43	0.02	6.43	0.24	1.1	0.04			KA2/EA7	-7.36	0.22	-2.36	0.07	1.25	0.04	-1	0.14	-0.91	0.04										6.43	4.89528	-4.184	4.184	4.184													Itzhaki LS, Otzen DE, Fersht AR. The structure of the transition state for folding of chymotrypsin inhibitor 2 analysed by protein engineering methods: evidence for a nucleation-condensation mechanism for protein folding. J Mol Biol. 1995 Nov 24;254(2):260-88. doi: 10.1006/jmbi.1995.0616. PMID: 7490748.
											KA2/DA23	-6.74	0.13	-1.57	0.04	1.29	0.02	-1.36	0.09	-1.38	0.02												-5.69024	5.69024	5.69024
TA3	1.83	0.09	3.56	0.02	6.51	0.31	0.85	0.05			TA3	-7.98	0.1	-2.73	0.03	1.31	0.02	-0.63	0.07	-0.69	0.02		TA3	3.84	0.01	-1.86	0.03	0.11	0.03		6.51	4.56056	-2.63592	2.63592	2.63592	0.46024	-0.46024	-0.46024		27.2215	8.84352	-18.3779
EA7	1.75	0.06	3.76	0.02	6.57	0.24	0.47	0.05			EA7	-8.59	0.13	-3.39	0.05	1.3	0.02	-0.27	0.09	-0.3	0.03		EA7	3.72	0.01	-1.95	0.02	0.19	0.03		6.57	4.30952	-1.12968	1.12968	1.12968	0.79496	-0.79496	-0.79496		28.3499	8.56716	-19.7828
LA8	2.15	0.13	2.62	0.02	5.63	0.34	2.68	0.06			LA8	-4.42	0.14	-0.12	0.03	1.05	0.03	-2.73	0.09	-2.24	0.02		LA8	3.36	0.04	-2.02	0.1	0.4	0.03		5.63	8.24248	-11.4223	11.4223	11.4223	1.6736	-1.6736	-1.6736		17.9173	7.73808	-10.1793
KA11	1.52	0.08	4.22	0.02	6.4	0.34	-0.42	0.05			KA11	-9.39	0.05	-4.32	0.02	1.27	0.01	0.21	0.05	0.24	0.01		KA11	3.59	0.01	-1.62	0.02	0.26	0.03		6.4	5.0208	0.87864	-0.87864	-0.87864	1.08784	-1.08784	-1.08784		29.8929	8.26777	-21.6252
SA12	1.86	0.08	3.54	0.02	6.58	0.29	0.89	0.05			SA12	-8.53	0.22	-3.37	0.08	1.29	0.04	-0.3	0.14	-0.32	0.05		SA12	3.39	0.05	-2.05	0.14	0.38	0.04		6.58	4.26768	-1.2552	1.2552	1.2552	1.58992	-1.58992	-1.58992		27.4518	7.80717	-19.6446
EA14/EA15	2.11	0.18	3.61	0.03	7.62	0.65	0.76	0.06			EA14/EA15	-8.17	0.23	-2.95	0.08	1.31	0.04	-0.52	0.14	-0.56	0.05		EA14/EA15	3.1	0.04	-1.69	0.11	0.55	0.04		7.62	-0.08368	-2.17568	2.17568	2.17568	2.3012	-2.3012	-2.3012		25.9548	7.1393	-18.8155
SA12/EA14/EA15	2.18	0.14	3.14	0.02	6.85	0.44	1.67	0.05			SA12/EA14/EA15	-7.03	0.1	-2.18	0.03	1.21	0.02	-1.19	0.07	-1.02	0.02		SA12/EA14/EA15	2.9	0.05	-2.14	0.14	0.67	0.04		6.85	3.138	-4.97896	4.97896	4.97896	2.80328	-2.80328	-2.80328		22.8688	6.6787	-16.1901
AG16	1.8	0.07	3.44	0.02	6.19	0.25	1.09	0.05			AG16	-9.47	0.14	-4.24	0.05	1.31	0.02	0.26	0.09	0.2	0.03		AG16	2.09	0.02	-2.46	0.06	1.15	0.03		6.19	5.89944	1.08784	-1.08784	-1.08784	4.8116	-4.8116	-4.8116		26.6227			4.81327	-21.8094	AG16
KA17	1.73	0.05	3.75	0.01	6.47	0.17	0.49	0.03			KA17	-7.83	0.12	-2.87	0.04	1.24	0.02	-0.72	0.08	-0.61	0.03		KA17	3.81	0.04	-2.2	0.11	0.14	0.04		6.47	4.72792	-3.01248	3.01248	3.01248	0.58576	-0.58576	-0.58576		26.8069	8.77443	-18.0325
KA18	1.61	0.13	4.11	0.07	6.61	0.53	-0.21	0.13			KA18	-8.89	0.13	-3.64	0.05	1.31	0.02	-0.09	0.09	-0.15	0.03		KA18	3.9	0.01	-1.77	0.03	0.08	0.03		6.61	4.14216	-0.37656	0.37656	0.37656	0.33472	-0.33472	-0.33472		29.4554	8.9817	-20.4737
VA19	2.01	0.15	3.75	0.03	7.54	0.57	0.49	0.06			VA19	-7.8	0.13	-2.45	0.05	1.35	0.02	-0.73	0.09	-0.86	0.03		VA19	4.25	0.02	-1.88	0.04	-0.13	0.03		7.54	0.25104	-3.05432	3.05432	3.05432	-0.54392	0.54392	0.54392		27.7511	9.78775	-17.9634
LA21	1.93	0.15	3.32	0.03	6.39	0.49	1.33	0.07			LA21	-7.44	0.09	-2.77	0.02	1.17	0.01	-0.95	0.07	-0.67	0.01		LA21	3.48	0.02	-2.2	0.06	0.33	0.03		6.39	5.06264	-3.9748	3.9748	3.9748	1.38072	-1.38072	-1.38072		25.1488	8.01444	-17.1343
QA22	1.77	0.15	3.99	0.05	7.06	0.6	0.02	0.1			QA22	-8.98	0.06	-3.72	0.02	1.32	0.01	-0.03	0.06	-0.11	0.02		QA22	4.24	0.02	-2.15	0.05	-0.12	0.03		7.06	2.25936	-0.12552	0.12552	0.12552	-0.50208	0.50208	0.50208		30.4457	9.76472	-20.6809
DA23	1.87	0.05	3.51	0.01	6.55	0.16	0.96	0.03			DA23	-7.87	0.21	-2.36	0.06	1.38	0.04	-0.69	0.13	-0.91	0.04		DA23	4.43	0.02	-2.16	0.06	-0.23	0.03		6.55	4.3932	-2.88696	2.88696	2.88696	-0.96232	0.96232	0.96232		28.3269	10.2023	-18.1246
KA24	1.57	0.08	3.67	0.03	5.75	0.28	0.65	0.06			KA24	-7.9	0.06	-2.72	0.02	1.3	0.01	-0.68	0.06	-0.7	0.02		KA24	4.42	0.05	-2.31	0.13	-0.23	0.04		5.75	7.7404	-2.84512	2.84512	2.84512	-0.96232	0.96232	0.96232		28.373	10.1793	-18.1937
EA26	1.78	0.06	3.83	0.01	6.82	0.24	0.32	0.03			EA26	-8.61	0.09	-3.49	0.03	1.28	0.01	-0.25	0.07	-0.25	0.02		EA26	3.81	0.04	-2.2	0.11	0.14	0.04		6.82	3.26352	-1.046	1.046	1.046	0.58576	-0.58576	-0.58576		28.6033	8.77443	-19.8288
IA29	2.07	0.19	1.99	0.03	4.12	0.38	3.9	0.09			IA29	-4.3	0.18	0.1	0.03	1.1	0.04	-2.8	0.11	-2.37	0.02		IA29	2.37	0.05	-2.73	0.13	0.98	0.04		4.12	14.5603	-11.7152	11.7152	11.7152	4.10032	-4.10032	-4.10032		15.361	5.45811	-9.9029
IA30	2.22	0.09	2.91	0.02	6.45	0.27	2.12	0.06			IA30	-7.5	0.08	-2.52	0.03	1.25	0.01	-0.91	0.06	-0.82	0.02		IA30	2.94	0.05	-2.9	0.14	0.65	0.04		6.45	4.8116	-3.80744	3.80744	3.80744	2.7196	-2.7196	-2.7196		24.0433	6.77082	-17.2725
LA32	2.11	0.09	2.78	0.02	5.86	0.27	2.37	0.05			LA32	-6.34	0.23	-1.34	0.06	1.25	0.04	-1.6	0.14	-1.51	0.04		LA32	3.29	0.11	-3.01	0.37	0.44	0.07		5.86	7.28016	-6.6944	6.6944	6.6944	1.84096	-1.84096	-1.84096		22.1779	7.57687	-14.601
LA32/FA50	1.59	0.14	1.53	0.08	2.44	0.25	4.79	0.19			LA32/FA50	-3.65	0.1	0.55	0.03	1.05	0.02	-3.19	0.07	-2.64	0.02		LA32/FA50	1.84	0.11	-2.84	0.28	1.3	0.07		2.44	21.5894	-13.347	13.347	13.347	5.4392	-5.4392	-5.4392		12.6435	4.23752	-8.40595
LA32/VA38	1.96	0.06	2.37	0.01	4.65	0.14	3.16	0.06			LA32/VA38	-5.34	0.1	-0.52	0.02	1.2	0.02	-2.19	0.07	-2	0.02		LA32/VA38	3.13	0.1	-2.82	0.28	0.54	0.06		4.65	12.3428	-9.16296	9.16296	9.16296	2.25936	-2.25936	-2.25936		19.5064	7.20839	-12.298
LV32/VA38	1.86	0.06	3.05	0.01	5.67	0.2	1.85	0.05			LV32/VA38	-6.44	0.09	-1.51	0.03	1.23	0.02	-1.54	0.07	-1.42	0.02		LV32/VA38	3.82	0.04	-2.43	0.1	0.13	0.03		5.67	8.07512	-6.44336	6.44336	6.44336	0.54392	-0.54392	-0.54392		23.6288	8.79746	-14.8313
VA34	1.7	0.15	3.67	0.05	6.24	0.57	0.64	0.11			VA34	-8.21	0.03	-3.35	0.07	1.22	0.03	-0.49	0.05	-0.33	0.04		VA34	4.05	0.03	-2.48	0.1	-0.01	0.03		6.24	5.69024	-2.05016	2.05016	2.05016	-0.04184	0.04184	0.04184		28.2348	9.32715	-18.9076
TA36	1.5	0.05	4.12	0.01	6.18	0.21	-0.23	0.03																							6.18	5.94128
IA37	1.59	0.06	3.98	0.03	6.32	0.25	0.03	0.06																							6.32	5.35552
																																															v1	v2
VA38	2.14	0.12	3.24	0.02	6.93	0.38	1.47	0.05			VA38	-7.22	0.03	-2.43	0.01	1.2	0.01	-1.08	0.04	-0.87	0.01		VA38	3.73	0.03	-2.4	0.09	0.18	0.03		6.93	2.80328	-4.51872	4.51872	4.51872	0.75312	-0.75312	-0.75312		25.2178	8.59019	-16.6277				n	40

VA38/FA60	2.19	0.12	1.75	0.02	3.82	0.21	4.37	0.09			VA38/FL50	-4.12	0.06	0.32	0.02	1.11	0.01	-2.91	0.05	-2.5	0.01		VA38/FA50	2.02	0.05	-2.76	0.13	1.19	0.04		3.82	15.8155	-12.1754	12.1754	12.1754	4.97896	-4.97896	-4.97896		14.1404	4.65206	-9.48836				average	8.11577	-16.0548
TA39	1.89	0.14	3.63	0.04	6.86	0.51	0.72	0.08			TA39	-8.39	0.08	-3.13	0.03	1.32	0.01	-0.38	0.06	0.46	0.02		TA39	3.97	0.03	-2.15	0.08	0.04	0.03		6.86	3.09616	-1.58992	1.58992	1.58992	0.16736	-0.16736	-0.16736		28.4651	9.14291	-19.3222				variance	1.51823	4.0788

TA39/EA41	1.94	0.1	3.54	0.02	6.87	0.36	0.89	0.05			TA39/EA41	-7.99	0.05	-2.82	0.03	1.3	0.01	-0.62	0.05	0.64	0.02										6.87	3.05432	-2.59408	2.59408	2.59408											r	-0.680763
																																														upper p	0.05
EA41	1.78	0.16	3.64	0.05	6.48	0.59	0.7	0.1			EA41	-8.1	0.08	-3.01	0.03	1.28	0.01	-0.56	0.06	0.53	0.02										6.48	4.68608	-2.34304	2.34304	2.34304											x2(p,2)	5.99146
RA43	1.78	0.1	3.7	0.03	6.58	0.38	0.58	0.07			RA43	-8.25	0.11	-3.05	0.04	1.3	0.02	-0.47	0.08	-0.5	0.03		RA43	3.95	0.03	-2.12	0.08	0.05	0.03		6.58	4.26768	-1.96648	1.96648	1.96648	0.2092	-0.2092	-0.2092		28.0966	9.09685	-18.9997
RA43/DA45	1.53	0.1	3.37	0.04	5.14	0.36	1.22	0.08			RA43/DA45	-6.37	0.23	-1.69	0.08	1.17	0.04	-1.58	0.14	-1.31	0.05		RA43/DA45	3.9	0.05	-2.55	0.14	0.08	0.04		5.14	10.2926	-6.61072	6.61072	6.61072	0.33472	-0.33472	-0.33472		23.6518	8.9817	-14.6701				xl	4.39953
DA45	1.83	0.08	3.59	0.02	6.58	0.28	0.8	0.05			DA45	-8.08	0.08	-3.01	0.03	1.27	0.01	-0.57	0.06	-0.53	0.02		DA45	3.51	0.02	-2.28	0.06	0.31	0.03		6.58	4.26768	-2.38488	2.38488	2.38488	1.29704	-1.29704	-1.29704		26.6918	8.08353	-18.6082				xu	11.832
VA47	1.76	0.22	1.46	0.1	2.57	0.37	4.93	0.21			VA47	-3.08	0.08	2.54	0.03	1.41	0.02	-3.53	0.06	-3.81	0.02		VA47	2.31	0.05	-2.56	0.13	1.02	0.04		2.57	21.0455	-14.7695	14.7695	14.7695	4.26768	-4.26768	-4.26768		12.4132	5.31993	-7.09324				xu-xl	7.43248
LA49	1.98	0.12	2.02	0.03	4	0.25	3.84	0.09			LA49	-6.05	0.15	-1.46	0.05	1.15	0.03	-1.77	0.1	-1.45	0.03		LA49	0.61	0.05	-2.81	0.17	2.03	0.04		4	15.0624	-7.40568	7.40568	7.40568	8.49352	-8.49352	-8.49352		15.338			1.40483	-13.9331	LA49
																																														var-covar	2.30503	-4.11028
																																															-4.11028	16.6366
FA50	2.17	0.13	2.02	0.03	4.39	0.26	3.84	0.08			FA50	-5.12	0.04	-0.33	0.01	1.2	0.01	-2.32	0.05	-2.12	0.01		FA50	2.08	0.11	-2.73	0.28	1.16	0.07		4.39	13.4306	-9.70688	9.70688	9.70688	4.85344	-4.85344	-4.85344		16.5816	4.79024	-11.7914
VA51	2.15	0.19	2.98	0.03	6.41	0.57	1.98	0.07			VA51	-7.2	0.05	-2.21	0.03	1.25	0.01	-1.09	0.05	-1	0.02		VA51	3.2	0.04	-2.54	0.11	0.49	0.03		6.41	4.97896	-4.56056	4.56056	4.56056	2.05016	-2.05016	-2.05016		23.9512	7.3696	-16.5816				sigma_u2	17.7318
DA52	1.99	0.21	2.24	0.04	4.46	0.47	3.41	0.1			DA52	-4.14	0.07	-0.31	0.01	0.96	0.02	-2.9	0.06	-2.13	0.01		DA52	3.34	0.38	-2.75	0.11	0.41	0.03		4.46	13.1378	-12.1336	12.1336	12.1336	1.71544	-1.71544	-1.71544		17.2264	7.69202	-9.53442				sigma_v2	1.20989

																																														95% ellipsoide	2.448
NA56	1.79	0.04	3.57	0.01	6.38	0.14	0.83	0.03			NA56	-8.12	0.08	-3	0.03	1.28	0.01	-0.55	0.06	-0.53	0.02		NA56	3.91	0.02	-2.39	0.06	0.07	0.03		6.38	5.10448	-2.3012	2.3012	2.3012	0.29288	-0.29288	-0.29288		27.7051	9.00473	-18.7004				a radius	10.3083
																																														b radius	2.69268
IA57	1.93	0.21	1.79	0.05	3.45	0.39	4.29	0.12			IA57	-2.67	0.16	1.94	0.03	1.17	0.04	-3.77	0.1	-3.46	0.02		IA57	3.43	0.02	-2.45	0.07	0.36	0.03		3.45	17.3636	-15.7737	15.7737	15.7737	1.50624	-1.50624	-1.50624		14.0483	7.89929	-6.14901				radius ratio	0.261215
AG58	2.19	0.22	3.03	0.04	6.65	0.67	1.88	0.08			AG58	-6.46	0.06	-1.78	0.02	1.17	0.01	-1.52	0.05	-1.26	0.01		AG58	3.68	0.02	-1.88	0.06	0.21	0.03		6.65	3.9748	-6.35968	6.35968	6.35968	0.87864	-0.87864	-0.87864		23.3524	8.47504	-14.8774				tan theta	-3.7532
																																														theta	-75.0808
VA60	1.92	0.11	3.22	0.03	6.17	0.37	1.51	0.06			VA60	-6.93	0.08	-1.67	0.03	1.32	0.01	-1.25	0.06	-1.32	0.02		VA60	4.11	0.04	-2.31	0.11	-0.04	0.04		6.17	5.98312	-5.23	5.23	5.23	-0.16736	0.16736	0.16736		25.4251	9.46533	-15.9598
																																														flatness	0.738785
											VM60/ML39	-7.43	0.04	-2.1	0.01	1.33	0.01	-0.95	0.05	-1.07	0.01		VM60/ML39	3.94	0.05	-2.07	0.13	0.05	0.04				-3.9748	3.9748	3.9748	0.2092	-0.2092	-0.2092		26.1851	9.07382	-17.1113


VA63	1.95	0.14	3.25	0.03	6.33	0.45	1.45	0.07			VA63(VA82は誤り）	-7.19	0.06	-1.77	0.02	1.36	0.01	-1.09	0.05	-1.26	0.01		VA63	3.96	0.02	-2.14	0.05	0.04	0.03		6.33	5.31368	-4.56056	4.56056	4.56056	0.16736	-0.16736	-0.16736		25.6785	9.11988	-16.5586



																																			The vertical axis is calculated from ku, so the slope is φu



											>2CI2_1|Chain A[auth I]|CHYMOTRYPSIN INHIBITOR 2|Hordeum vulgare (4513)
											SSVEKKPEGVNTGAGDRHNLKTEWPELVGKSVEEAKKVILQDKPEAQIIVLPVGTIVTMEYRIDRVRLFVDKLDNIAEVPRVG

											P61
											R62
											V63
											G64

















																																			The vertical axis is calculated from kf, so the slope is φf
















																																													AG16 and LA49, were excluded as outliers.

[truncated: 5 more columns]

## Sheet: Fig. 6B Protein L
Table 1	Thermodynamic parameters						Table 2	Kinetics parameters							295 K	R=8.31 J K-1 mol-1, 1.99 cal K-1 mol-1
	m	Cm	ΔΔG Cm F-U	ΔΔG 2M F-U	ΔΔG kin F-U			"-mf"	k 0M f	k 0.4M f	mu	k 2M u	k 4M u		ΔΔG kin F-U (wt-mut)	ΔΔG‡-U 0M	ΔΔG‡-U 0M	ΔΔG‡-U 0M			log K (k 0.4M f/k 2M u)	log k 0.4M f	log k 0.4M f			log k 2M u	log k 2M u				←	ΔΔK kin F-U in Table 1
	(kcal mol-1 M-10	(M)	(kcal mol-1)	(kcal mol-1)	(kcal mol-1)		(kcal	(kcal mol-1 M-10	(s-1)	(s-1)	(kcal mol-1 M-1)	(s-1)	(s-1)		(kJ mol-1)	(kJ mol-1)	1st b-hairpin 4-23	以外				1st b-hairpin 4-23	other	for display wt		1st b-hairpin 4-23	other	for display wt			←	kf 0M and kf 0.4M in Table 2
Wt	1.9	2.42					Wt	1.5	60.6	21.72	0.5	0.11	0.61		0	0				Wt	2.29547	1.33686	1.33686	2.29547	1.33686	-0.958607	-0.958607	1.33686	-0.958607		Kim DE, Fisher C, Baker D. A breakdown of symmetry in the folding transition state of protein L. J Mol Biol. 2000 May 19;298(5):971-84. doi: 10.1006/jmbi.2000.3701. PMID: 10801362.
V4A	2	1.83	-1.22	-1.15	-1.48		V4A	1.4	14.94	5.92	0.61	0.27	2.12		6.19528	3.44097	3.44097			V4A	1.34096	0.772322				-0.568636
T5A	2.2	1.63	-1.63	-1.61	-1.91		T5A	1.6	26.63	9.12	0.59	0.91	6.87		7.99526	2.02061	2.02061			T5A	1.00095	0.959995				-0.0409586
I6A	1.8	0.05	-4.9	-4.26	-4.73		I6A	1.6	3.38	1.1	0.77	19.47	270.93		19.7998	7.09306	7.09306			I6A	-1.24797	0.0413927				1.28937
I6V	1.9	2.15	-0.56	-0.51	-0.81		I6V	1.5	27.88	10.32	0.56	0.17	1.17		3.39066	1.90788	1.90788			I6V	1.78323	1.01368				-0.769551
V6A	1.8	0.05	-4.34	-3.75	-4.05		V6A	1.6	3.38	1.1	0.77	19.47	270.93		16.9533	7.09306	7.09306			V6A	-1.24797	0.0413927				1.28937
K7A	1.9	1.97	-0.92	-0.85	-0.94		K7A	1.4	20.1	7.92	0.5	0.2	1.13		3.93484	2.71192	2.71192			K7A	1.5977	0.898725				-0.69897
A8G	2.2	1.24	-2.43	-2.48	-2.22		A8G	1.9	10.35	2.87	0.54	0.59	3.67		9.29292	4.34297	4.34297			A8G	0.68703	0.457882				-0.229148
N9A	2.1	1.51	-1.87	-1.83	-1.66		N9A	1.8	51.73	15.46	0.56	1.12	7.57		6.94876	0.388899	0.388899			N9A	1.13999	1.18921				0.049218
L10A	1.8	0.91	-3.12	-2.78	-2.6		L10A	1.9	11.54	3.12	0.54	1.21	7.72		10.8836	4.07552	4.07552			L10A	0.411369	0.494155				0.0827854
I11A	2.2	1.76	-1.37	-1.32	-1.19		I11A	1.6	14.71	4.9	0.48	0.21	1.08		4.98134	3.47909	3.47909			I11A	1.36798	0.690196				-0.677781
I11V	1.9	2.19	-0.47	-0.42	-0.43		I11V	1.6	55.35	19.03	0.49	0.21	1.13		1.79998	0.222684	0.222684			I11V	1.95722	1.27944				-0.677781
V11A	2.2	1.76	-0.9	-0.89	-0.76		V11A	1.6	14.71	4.9	0.48	0.21	1.08		3.18136	3.47909	3.47909			V11A	1.36798	0.690196				-0.677781
F12A	2.2	0.91	-3.12	-3.17	-2.64		F12A	1.9	31.72	8.75	0.56	3.43	23.2		11.051	1.59079	1.59079			F12A	0.406714	0.942008				0.535294
F12L	1.9	2.09	-0.68	-0.63	-0.47		F12L	1.5	62.8	23.02	0.52	0.24	1.45		1.96742	-0.087631	-0.087631			F12L	1.98189	1.36211				-0.619789
L12A	2.2	0.91	-2.44	-2.54	-2.17		L12A	1.9	31.72	8.75	0.56	3.43	23.2		9.08362	1.59079	1.59079			L12A	0.406714	0.942008				0.535294
A13P	1.9	2.47	0.1	0.09	-0.19		A13P	1.5	82.77	30.17	0.56	0.17	1.17		0.79534	-0.766143	-0.766143			A13P	2.24913	1.47958				-0.769551
A13V	2.2	2.02	-0.83	-0.75	-1.4		A13V	1.7	20.1	6.2	0.59	0.26	1.95		5.8604	2.71192	2.71192			A13V	1.37742	0.792392				-0.585027
N14A	1.9	1.56	-1.78	-1.65	-1.79		N14A	1.7	7.38	2.32	0.55	0.22	1.42		7.49294	5.17409	5.17409			N14A	1.02307	0.365488				-0.657577
G15A	2.1	1.69	-1.52	-1.46	-1.7		G15A	1.8	7.09	2.1	0.58	0.15	1.11		7.1162	5.2726	5.2726			G15A	1.14613	0.322219				-0.823909
G15V	2.6	1.19	-2.53	-2.92	-2.47		G15V	1.8	4.26	1.25	0.58	0.45	3.24		10.3394	6.52444	6.52444			G15V	0.443697	0.09691				-0.346787
N14A(G15A)	2.2	1.1	-0.94	-1.11	-0.73		N14A(G15A)	1.9	2.85	0.77	0.52	0.28	1.66							N14A(G15A)						-0.552842
G15A(N14A)	2.2	1.1	-1.2	-1.29	-0.82		G15A(N14A)	1.9	2.85	0.77	0.52	0.28	1.66							G15A(N14A)						-0.552842
N14A/G15A	2.2	1.1	-2.72	-2.76	-2.52		N14A/G15A	1.9	2.85	0.77	0.52	0.28	1.66		10.5487	7.51219	7.51219			N14A/G15A	0.439333	-0.113509				-0.552842
S16A	1.9	2.27	-0.3	-0.27	-0.17		S16A	1.6	66.49	22.38	0.51	0.15	0.84		0.71162	-0.227939	-0.227939			S16A	2.17377	1.34986				-0.823909
T17A	2	1.86	-1.17	-1.08	-1.26		T17A	1.6	26.58	9.2	0.54	0.35	2.27		5.27436	2.02522	2.02522			T17A	1.41972	0.963788				-0.455932
T19A	2	1.88	-1.11	-1.03	-0.99		T19A	1.6	44.17	15.22	0.58	0.33	2.36		4.14414	0.777148	0.777148			T19A	1.6639	1.18241				-0.481486
A20G	2.2	1.37	-2.17	-2.16	-2.14		A20G	1.7	19.06	6.06	0.58	0.92	6.78		8.95804	2.84247	2.84247			A20G	0.818685	0.782473				-0.0362122
A20V	1.8	3.14	1.47	1.3	0.93		A20V	1.2	239.51	105	0.54	0.09	0.59		-3.89298	-3.37719	-3.37719			A20V	3.06695	2.02119				-1.04576
E21A	1.9	2.14	-0.59	-0.54	-0.77		E21A	1.4	20.72	8	4.53	0.14	0.85		3.22322	2.63726	2.63726			E21A	1.75696	0.90309				-0.853872
F22A	3	0.36	-4.25	-5.67	-4.83		F22A	1.7	2.28	0.7	0.81	14.55	232.66		20.2184	8.06054	8.06054			F22A	-1.31776	-0.154902				1.16286
F22L	2.4	0.91	-3.12	-3.43	-3.1		F22L	1.8	15.64	4.45	0.69	4.69	49.78		12.9766	3.32845	3.32845			F22L	-0.0228128	0.64836				0.671173
L22A	3	0.36	-1.13	-2.24	-1.73		L22A	1.7	2.28	0.7	0.81	14.55	232.66		7.24178	8.06054	8.06054			L22A	-1.31776	-0.154902				1.16286
K23A	2	1.99	-0.88	-0.81	-1.05		K23A	1.5	25.67	9.19	0.51	0.28	1.59		4.3953	2.11083	2.11083			K23A	1.51616	0.963316				-0.552842
G24A	2.1	1.41	-2.08	-2.04	-1.83		G24A	1.7	29.47	9.2	0.58	0.84	6.03		7.66038	1.77159		1.77159		G24A	1.03951		0.963788				-0.0757207
T25A	2	1.82	-1.25	-1.17	-1.02		T25A	1.4	27.61	10.27	0.53	0.27	1.66		4.26972	1.9318		1.9318		T25A	1.58021		1.01157				-0.568636
F26G	2.4	0.92	-3.08	-3.37	-2.93		F26G	1.9	21.39	5.72	0.63	2.86	24.92		12.265	2.55906		2.55906		F26G	0.30103		0.757396				0.456366
F26L	1.9	2.24	-0.38	-0.34	-0.5		F26L	1.4	51.9	20.26	0.54	0.21	1.34		2.093	0.380837		0.380837		F26L	1.98442		1.30664				-0.677781
L26G	2.4	0.92	-2.7	-3.03	-2.43		L26G	1.9	21.39	5.72	0.63	2.86	24.92		10.172	2.55906		2.55906		L26G	0.30103		0.757396				0.456366
K28G	1.7	2.5	0.16	0.06	-0.1		K28G	1.3	47.16	18.79	0.5	0.11	0.63		0.4186	0.616188		0.616188		K28G	2.23253		1.27393				-0.958607
A29G	2.2	1.19	-2.54	-2.57	-2.41		A29G	1.6	25.31	8.32	0.52	1.8	14.79		10.0883	2.14554		2.14554		A29G	0.664851		0.920123				0.255273
T30A	2.1	1.89	-1.09	-1.02	-1.31		T30A	1.4	47.02	18.03	0.61	0.62	4.89		5.48366	0.623494		0.623494		T30A	1.4636		1.256				-0.207608
S31A	2	2.62	0.41	0.44	0.24		S31A	1.5	87.78	32.34	0.55	0.09	0.6		-1.00464	-0.910559		-0.910559		S31A	2.5555		1.50974				-1.04576
S31G	2	2.03	-0.82	-0.75	-0.81		S31G	1.7	57.26	18.5	0.55	0.33	2.1		3.39066	0.139316		0.139316		S31G	1.74866		1.26717				-0.481486
A31G	2	2.03	-1.23	-1.17	-1.05		A31G	1.7	57.26	18.5	0.55	0.33	2.1		4.3953	0.139316		0.139316		A31G	1.74866		1.26717				-0.481486
E32G	1.9	1.85	-1.19	-1.09	-1.08		E32G	1.5	48.29	16.75	0.57	0.43	3.01		4.52088	0.558001		0.558001		E32G	1.59055		1.22401				-0.366532
E32I	2	1.9	-1.08	-1.01	-1.25		E32I	1.5	55.11	20.34	0.63	0.58	4.96		5.2325	0.233363		0.233363		E32I	1.54492		1.30835				-0.236572
A33G	2.8	0.92	-3.1	-3.83	-2.85		A33G	2	24.51	6.27	0.6	3.1	23.82		11.9301	2.22446		2.22446		A33G	0.305906		0.797268				0.491362
Y34A	2.4	1.05	-2.82	-3.04	-2.57		Y34A	2.1	72.08	17.5	0.6	5.27	41.13		10.758	-0.426312		-0.426312		Y34A	0.521227		1.24304				0.721811
A35G	2	1.78	-1.32	-1.23	-1.2		A35G	1.5	33.73	12.17	0.5	0.48	2.71		5.0232	1.4398		1.4398		A35G	1.40405		1.08529				-0.318759
Y36A	2.1	1.23	-2.46	-2.44	-2.54		Y36A	1.5	18.88	6.62	0.61	1.86	14.86		10.6324	2.86579		2.86579		Y36A	0.551345		0.820858				0.269513
A37G	2.4	0.91	-3.12	-3.44	-3.14		A37G	1.8	40.93	11.97	0.69	13.7	146.73		13.144	0.964358		0.964358		A37G	-0.0586264		1.07809				1.13672
D38A	1.9	1.84	-1.21	-1.12	-0.98		D38A	1.6	129.16	42.45	0.54	1.04	6.49		4.10228	-1.85965		-1.85965		D38A	1.61084		1.62788				0.0170333
D38G	2	1.38	-2.14	-2.01	-1.89		D38G	1.7	81.18	25.28	0.56	2.77	18.56		7.91154	-0.718477		-0.718477		D38G	0.960297		1.40278				0.44248
A38G	2	1.38	-0.93	-0.9	-0.91		A380	1.7	81.18	25.28	0.56	2.77	18.56		3.80926	-0.718477		-0.718477		A380	0.960297		1.40278				0.44248
T39G	1.9	2.34	-0.17	-0.17	-0.28		T39G	1.5	108.5	37.76	0.6	0.22	1.72		1.17208	-1.43132		-1.43132		T39G	2.23461		1.57703				-0.657577
L40A	2	1.24	-2.44	-2.31	-2.19		L40A	1.7	43.88	13.4	0.52	2.81	16.45		9.16734	0.793335		0.793335		L40A	0.678398		1.1271				0.448706
E32G/A35G/T39G	2.1	0.97	-2.99	-2.99	-3.03		E32G/A35G/T39G	1.8	24.99	7.4	0.67	6.93	69.2		12.6836	2.1768		2.1768		E32G/A35G/T39G	0.0284985		0.869232				0.840733
K41A	2	2.7	0.58	0.59	0.21		K41A	1.4	68.9	26.66	0.47	0.1	0.52		-0.87906	-0.315434		-0.315434		K41A	2.42586		1.42586				-1
K42A	1.9	2.59	0.35	0.32	-0.05		K42A	1.4	61.06	23.21	0.54	0.11	0.71		0.2093	-0.018583		-0.018583		K42A	2.32428		1.36568				-0.958607
N44A	1.9	2.26	-0.34	-0.32	-0.4		N44A	1.5	57.91	20.64	0.49	0.22	1.16		1.6744	0.111577		0.111577		N44A	1.97229		1.31471				-0.657577
G45A	1.9	1.29	-2.23	-2.12	-1.72		G45A	1.7	89.8	28.83	0.45	3.34	15.83		7.19992	-0.966468		-0.966468		G45A	0.936098		1.45984				0.523746
E46A	2.2	2.31	-0.23	-0.11	-0.2		E46A	1.5	60.67	22.07	0.54	0.14	0.87		0.8372	-0.00283693		-0.00283693		E46A	2.19767		1.3438				-0.853872
T48A	2.1	1.95	-0.97	-0.9	-1.6		T48A	1.4	27.48	10.55	0.67	0.48	4.69		6.6976	1.94339		1.94339		T48A	1.34201		1.02325				-0.318759
V49A	2	1.98	-0.92	-0.85	-0.96		V49A	1.5	34.83	12.7	0.54	0.29	1.88		4.01856	1.36094		1.36094		V49A	1.64141		1.1038				-0.537602
D50A	2	2.33	-0.2	-0.15	0		D50A	1.5	83.58	29.61	0.52	0.14	0.83		0	-0.790074		-0.790074		D50A	2.32531		1.47144				-0.853872
V51A	2.1	1.87	-1.14	-1.07	-0.88		V51A	1.5	46.67	16.23	0.53	0.34	2.07		3.68368	0.641854		0.641854		V51A	1.67884		1.21032				-0.468521
A52G	2	2.18	-0.49	-0.43	-0.71		A52G	1.3	58.9	23.63	0.54	0.35	2.26		2.97206	0.0699221		0.0699221		A52G	1.8294		1.37346				-0.455932				for generation of 95% confidence ellipse
K54A	1.8	2.38	-0.09	-0.12	-0.1		K54A	1.5	66.44	23.39	0.52	0.13	0.78		0.4186	-0.226091		-0.226091		K54A	2.25509		1.36903				-0.886057					v1	v2		x	m	n	y1	y2				v1	v2		x	m	n	y1
G55A	2.1	1.43	-2.04	-2	-2.24		G55A	1.8	35.59	10.63	0.63	1.65	14.25		9.37664	1.3079		1.3079		G55A	0.809049		1.02653				0.217484				n	32			-0.51561	1.45776	-2.44773	0.763873	0.752567			n	0			0.58593	1.26366	-2.44772	1.00487
Y56A	2	1.62	-1.66	-1.54	-1.47		Y56A	1.8	50.77	14.97	0.5	0.97	5.31		6.15342	0.434932		0.434932		Y56A	1.18845		1.17522				-0.0132283								-0.483533	1.42131	-2.38653	1.03309	0.433335							0.60067	1.23207	-2.38652	1.34325
Y56L	1.8	2.63	0.43	0.36	-0.43		Y56L	1.4	37.3	14.67	0.47	0.17	0.86		1.79998	1.19258		1.19258		Y56L	1.93598		1.16643				-0.769551				average	0.767479	-0.242123		-0.451456	1.38487	-2.32534	1.12956	0.286843			average	1.17555	-0.0119917		0.615411	1.20048	-2.32533	1.46867
L56A	2	1.62	-2.08	-1.9	-1.04		L56A	1.8	50.77	14.97	0.5	0.97	5.31		4.35344	0.434932		0.434932		L56A	1.18845		1.17522				-0.0132283				variance	0.524196	0.68622		-0.419378	1.34843	-2.26415	1.19592	0.17047			variance	0.240885	0.798144		0.630151	1.16889	-2.26414	1.55674
T57A	2	1.53	-1.83	-1.74	-1.67		T57A	1.7	48.24	14.98	0.53	1.2	7.44		6.99062	0.560547		0.560547		T57A	1.09633		1.17551				0.0791812								-0.387301	1.31198	-2.20295	1.24636	0.0700083							0.644892	1.1373	-2.20295	1.62509
L58A	2.1	0.59	-3.77	-3.72	-3.6		L58A	1.5	11	3.94	0.69	9.97	106.12		15.0696	4.19329		4.19329		L58A	-0.403199		0.595496				0.998695				r	-0.595556			-0.355224	1.27554	-2.14176	1.28643	-0.0200789			r	-0.516262			0.659632	1.10571	-2.14175	1.68057
N59A	2	1.58	-1.73	-1.62	-1.51		N59A	1.6	42.54	13.89	0.5	0.94	5.29		6.32086	0.869548		0.869548		N59A	1.16957		1.1427				-0.0268721				upper p	0.05			-0.323147	1.23909	-2.08057	1.31898	-0.102647			upper p	0.05			0.674372	1.07411	-2.08056	1.72673
I60A	2.1	0.13	-4.72	-4.64	-4.87		I60A	0.8	9.39	5.43	0.8	121.24	1870.17		20.3858	4.58217		4.58217		I60A	-1.34885		0.7348				2.08365				x2(p,2)	5.99146			-0.291069	1.20265	-2.01937	1.34572	-0.1794			x2(p,2)	5.99146			0.689113	1.04252	-2.01937	1.76568
I60V	2.1	1.6	-1.69	-1.64	-1.43		I60V	1.6	37.43	12.65	0.59	0.55	4.2		5.98598	1.18403		1.18403		I60V	1.36173		1.10209				-0.259637								-0.258992	1.16621	-1.95818	1.36776	-0.251454							0.703853	1.01093	-1.95818	1.7988
V60A	2.1	0.13	-3.03	-3	-3.62		V60A	0.8	9.39	5.43	0.8	121.24	1870.17		15.1533	4.58217		4.58217		V60A	-1.34885		0.7348				2.08365				xl	-0.51561			-0.226915	1.12976	-1.89699	1.38587	-0.319587			xl	0.58593			0.718593	0.979339	-1.89698	1.82706
K61A	1.8	2.2	-0.45	-0.43	-0.53		K61A	1.5	52.79	18.73	0.5	0.24	1.32		2.21858	0.339054		0.339054		K61A	1.89233		1.27254				-0.619789				xu	2.05057			-0.194837	1.09332	-1.83579	1.40064	-0.384368			xu	1.76516			0.733334	0.947748	-1.83579	1.85116
F62L	1.9	0.8	-3.34	-3.13	-3.05		F62L	1.6	56.44	18.54	0.61	18.12	146.18		12.7673	0.174762		0.174762		F62L	0.00995154		1.26811				1.25816				xu-xl	2.56618			-0.16276	1.05687	-1.7746	1.41248	-0.446227			xu-xl	1.17923			0.748074	0.916157	-1.7746	1.87164
F62V	2	0.61	-3.73	-3.62	-3.78		F62V	1.5	66.86	23.97	0.74	82.65	1046.97		15.8231	-0.241576		-0.241576		F62V	-0.537575		1.37967				1.91724								-0.130683	1.02043	-1.71341	1.42173	-0.505499							0.762815	0.884565	-1.7134	1.88891
																															var-covar	0.274782	-0.212707		-0.0986057	0.983986	-1.65221	1.42867	-0.562452			var-covar	0.0580254	-0.0972311		0.777555	0.852974	-1.65221	1.90331
																																-0.212707	0.470898		-0.0665285	0.947542	-1.59102	1.4335	-0.617302				-0.0972311	0.637034		0.792295	0.821382	-1.59102	1.9151
																																			-0.0344512	0.911098	-1.52983	1.43641	-0.670228							0.807036	0.789791	-1.52983	1.9245
																															sigma_u2	0.607061			-0.002374	0.874654	-1.46863	1.43754	-0.721379			sigma_u2	0.652925			0.821776	0.758199	-1.46863	1.9317
																															sigma_v2	0.138618			0.0297033	0.83821	-1.40744	1.43703	-0.770882			sigma_v2	0.0421338			0.836516	0.726608	-1.40744	1.93686
																																			0.0617805	0.801766	-1.34625	1.43497	-0.818844							0.851257	0.695017	-1.34625	1.94011
																															95% ellipsoide	2.448			0.0938578	0.765322	-1.28505	1.43147	-0.865357			95% ellipsoide	2.448			0.865997	0.663425	-1.28506	1.94156
																															a radius	1.90734			0.125935	0.728878	-1.22386	1.4266	-0.910501			a radius	1.97808			0.880738	0.631834	-1.22386	1.94131
																															b radius	0.911427			0.158012	0.692434	-1.16267	1.42043	-0.954347			b radius	0.502489			0.895478	0.600242	-1.16267	1.93946
																															radius ratio	0.477853			0.19009	0.65599	-1.10148	1.41302	-0.996954			radius ratio	0.254029			0.910218	0.568651	-1.10148	1.93606
																															tan theta	-1.56215			0.222167	0.619546	-1.04028	1.40442	-1.03838			tan theta	-6.11841			0.924959	0.537059	-1.04029	1.9312
																															theta	-57.3749			0.254244	0.583102	-0.979089	1.39469	-1.07866			theta	-80.7176			0.939699	0.505468	-0.979092	1.92493
																																			0.286321	0.546658	-0.917896	1.38386	-1.11785							0.954439	0.473876	-0.9179	1.9173
																															flatness	0.522147			0.318399	0.510214	-0.856703	1.37197	-1.15598			flatness	0.745971			0.96918	0.442285	-0.856707	1.90836
																																			0.350476	0.47377	-0.795509	1.35906	-1.19308							0.98392	0.410694	-0.795514	1.89814
																																			0.382553	0.437326	-0.734316	1.34515	-1.22919							0.998661	0.379102	-0.734322	1.88669
																																			0.41463	0.400882	-0.673123	1.33027	-1.26433							1.0134	0.347511	-0.673129	1.87403
																																			0.446708	0.364439	-0.61193	1.31444	-1.29851							1.02814	0.315919	-0.611936	1.8602
																																			0.478785	0.327995	-0.550737	1.29768	-1.33177							1.04288	0.284328	-0.550744	1.84521
																																			0.510862	0.291551	-0.489543	1.28	-1.36411							1.05762	0.252736	-0.489551	1.82909
																																			0.542939	0.255107	-0.42835	1.26144	-1.39556							1.07236	0.221145	-0.428358	1.81186
																																			0.575017	0.218663	-0.367157	1.24198	-1.42613							1.0871	0.189553	-0.367165	1.79354
																																			0.607094	0.182219	-0.305964	1.22166	-1.45582							1.10184	0.157962	-0.305973	1.77413
																																			0.639171	0.145775	-0.244771	1.20047	-1.48465							1.11658	0.126371	-0.24478	1.75365
																																			0.671248	0.109331	-0.183578	1.17842	-1.51262							1.13132	0.0947791	-0.183587	1.73211
																																			0.703325	0.0728867	-0.122384	1.15553	-1.53974							1.14606	0.0631877	-0.122395	1.70952
																																			0.735403	0.0364428	-0.0611912	1.13178	-1.56601							1.1608	0.0315963	-0.061202	1.68587
																																			0.76748	-1.20496e-06	2.02326e-06	1.1072	-1.59144							1.17554	4.82403e-06	-9.34415e-06	1.66118
																																			0.799557	-0.0364452	0.0611952	1.08177	-1.61603							1.19029	-0.0315866	0.0611833	1.63544
																																			0.831634	-0.0728891	0.122388	1.05549	-1.63977							1.20503	-0.0631781	0.122376	1.60866
																																			0.863712	-0.109333	0.183582	1.02837	-1.66267							1.21977	-0.0947695	0.183569	1.58083
																																			0.895789	-0.145777	0.244775	1.0004	-1.68471							1.23451	-0.126361	0.244761	1.55194
																																			0.927866	-0.182221	0.305968	0.971571	-1.7059							1.24925	-0.157952	0.305954	1.52199
																																			0.959943	-0.218665	0.367161	0.94188	-1.72623							1.26399	-0.189544	0.367147	1.49097
																																			0.992021	-0.255109	0.428354	0.911315	-1.74568							1.27873	-0.221135	0.428339	1.45886
																																			1.0241	-0.291553	0.489547	0.879867	-1.76425							1.29347	-0.252727	0.489532	1.42566
																																			1.05618	-0.327997	0.550741	0.847522	-1.78192							1.30821	-0.284318	0.550725	1.39135
																																			1.08825	-0.364441	0.611934	0.814265	-1.79868							1.32295	-0.31591	0.611918	1.35591
																																			1.12033	-0.400885	0.673127	0.780079	-1.81451							1.33769	-0.347501	0.67311	1.31932
																																			1.15241	-0.437329	0.73432	0.744944	-1.8294							1.35243	-0.379092	0.734303	1.28154
																																			1.18448	-0.473773	0.795513	0.708837	-1.84331							1.36717	-0.410684	0.795496	1.24257
																																			1.21656	-0.510217	0.856707	0.671733	-1.85622							1.38191	-0.442275	0.856688	1.20236
																																			1.24864	-0.546661	0.9179	0.633603	-1.86811							1.39665	-0.473867	0.917881	1.16087
																																			1.28072	-0.583105	0.979093	0.594413	-1.87893							1.41139	-0.505458	0.979074	1.11807
																																			1.31279	-0.619549	1.04029	0.554128	-1.88867							1.42613	-0.53705	1.04027	1.07392
																																			1.34487	-0.655993	1.10148	0.512706	-1.89726							1.44087	-0.568641	1.10146	1.02835
																																			1.37695	-0.692437	1.16267	0.470099	-1.90467							1.45561	-0.600233	1.16265	0.981312
																																			1.40902	-0.728881	1.22387	0.426253	-1.91084							1.47035	-0.631824	1.22384	0.932741
																																			1.4411	-0.765325	1.28506	0.381109	-1.91572							1.48509	-0.663415	1.28504	0.882558
																																			1.47318	-0.801769	1.34625	0.334596	-1.91922							1.49983	-0.695007	1.34623	0.830679
																																			1.50526	-0.838213	1.40745	0.286634	-1.92128							1.51457	-0.726598	1.40742	0.777003
																																			1.53733	-0.874657	1.46864	0.237131	-1.92179							1.52931	-0.75819	1.46862	0.721416
																																			1.56941	-0.9111	1.52983	0.185979	-1.92066							1.54405	-0.789781	1.52981	0.663786
																																			1.60149	-0.947544	1.59102	0.133053	-1.91775							1.55879	-0.821373	1.591	0.603954
																																			1.63357	-0.983988	1.65222	0.078203	-1.91291							1.57354	-0.852964	1.65219	0.541737
																																			1.66564	-1.02043	1.71341	0.0212501	-1.90598							1.58828	-0.884555	1.71339	0.476913
																																			1.69772	-1.05688	1.7746	-0.0380224	-1.89672							1.60302	-0.916147	1.77458	0.409212
																																			1.7298	-1.09332	1.8358	-0.0998815	-1.88488							1.61776	-0.947738	1.83577	0.338305
																																			1.76187	-1.12976	1.89699	-0.164662	-1.87012							1.6325	-0.97933	1.89696	0.263774
																																			1.79395	-1.16621	1.95818	-0.232796	-1.852							1.64724	-1.01092	1.95816	0.185087
																																			1.82603	-1.20265	2.01938	-0.30485	-1.82996							1.66198	-1.04251	2.01935	0.101538
																																			1.85811	-1.2391	2.08057	-0.381604	-1.80323							1.67672	-1.0741	2.08054	0.0121627
																																			1.89018	-1.27554	2.14176	-0.464172	-1.77068							1.69146	-1.1057	2.14173	-0.084422
																																			1.92226	-1.31198	2.20296	-0.55426	-1.73061							1.7062	-1.13729	2.20293	-0.190329
																																			1.95434	-1.34843	2.26415	-0.654722	-1.68016							1.72094	-1.16888	2.26412	-0.309099
																																			1.98642	-1.38487	2.32534	-0.771097	-1.6138							1.73568	-1.20047	2.32531	-0.447595
																																			2.01849	-1.42132	2.38654	-0.917592	-1.51732							1.75042	-1.23206	2.38651	-0.623425
																																			2.05057	-1.45776	2.44773	-1.23737	-1.24756							1.76516	-1.26365	2.4477	-1.01002
[truncated: 1 more columns]

## Sheet: Fig. 6B CheY
Table 2	Kinetic and thermodynamic parameters for the wild-type and mutant forms of CheY.										R=8.31 J K-1 mol-1, 1.99 cal K-1 mol-1											For Figure creation
	ln ku		m‡		ΔG H2O		m		1-φU		ΔΔG U-F	ΔG‡-F	ΔΔG‡-F	ΔΔG‡-F	ΔΔG‡-F	log K	log ku	log kf	log kf	log kf		log K	log kf	log ku		log K	log kf	log ku	log kf	log ku		←	López-Hernández E, Serrano L. Structure of the transition state for folding of the 129 aa protein CheY resembles that of a smaller protein, CI-2. Fold Des. 1996;1(1):43-55. PMID: 9079363.
	(s-1)		kcal M-1 mol-1		kcal mol-1		kcal M-1 mol-1				kcal mol-1	kcal mol-1	kcal mol-1	subdomain1	subdomain2				subdomain1	subdomain2		subdomain 1	subdomain 1	subdomain 1		subdomain 2	subdomain 2	subdomain 2	for display F14N
																						1-54				55-							the structure of CheY, the protein can be divided into two subdomains (from β-strand 1 to β-strand 3 and from β-strand 3 to the C terminus
																																	subdomain 1	res 1-54		subdomain 2	res 55-129
WT	-5.7	0.1	0.47	0.01	-5.6	0.1	1.6	0.05	—		0	3.38021	0	0		21.7477	-13.1271	8.62056	8.62056
WT(PO4)a	-4.5	0.1	0.48	0.01	-5.2	0.3	1.6	0.1	—		0.4	2.66859	0.711624	0.711624		20.1943	-10.3635	9.83076	9.83076
D12A	-7.3	0.7	0.5	0.06	-8.1	0.3	1.64	0.05	0.62	0.06	-2.5	4.32905	-0.948832	-0.948832		31.4564	-16.8119	14.6445	14.6445
D13A	-8	0.2	0.59	0.01	-8.3	0.3	1.81	0.06	0.5	0.01	-2.7	4.74416	-1.36395	-1.36395		32.2331	-18.424	13.8091	13.8091
F14A	-7.2	0.2	0.52	0.01	-6.4	0.2	1.67	0.05	-0.11	0.01	-0.8	4.26974	-0.88953	-0.88953		24.8545	-16.5816	8.27287	8.27287
D57A	-8.3	0.4	0.51	0.02	-9	0.4	1.79	0.09	0.55	0.01	-3.4	4.92207	-1.54185		-1.54185	34.9516	-19.1149	15.8367		15.8367
P61G	-4.7	0.1	0.52	0.01	-5	0.2	1.58	0.06	0.01	0.01	0.6	2.78719	0.59302		0.59302	19.4176	-10.8241	8.59346		8.59346	F14N	33.0098	17.81	-15.1998
A74G	-5.1	0.1	0.47	0.01	-5.3	0.2	1.6	0.05	-0.08	0.02	0.3	3.0244	0.355812		0.355812	20.5826	-11.7453	8.83731		8.83731	V10T/F14N	10.8738	2.58303	-8.2908
A99G	-4.6	0.1	0.5	0.01	-5.1	0.2	1.58	0.06	-0.3	0.03	0.5	2.72789	0.652322		0.652322	19.8059	-10.5938	9.21211		9.21211	V11T/F14N	20.5826	9.29791	-11.2847
A101G	-4	0.1	0.53	0.01	-4.6	0.2	1.55	0.06	-0.07	0.01	1	2.37208	1.00813		1.00813	17.8642	-9.212	8.65215		8.65215	V21T/F14N	32.2331	12.6576	-19.5755
A113G	-3.3	0.1	0.46	0.01	-4.3	0.2	1.6	0.1	0.18	0.01	1.3	1.95697	1.42325		1.42325	16.6991	-7.5999	9.0992		9.0992	N23G/F14N	33.0098	15.9676	-17.0422	F14N	33.0098	17.81	-15.1998	17.81	-15.1998
A114G	-4.5	0.1	0.44	0.01	-4.8	0.1	1.52	0.03	0.11	0.01	0.8	2.66859	0.711624		0.711624	18.6409	-10.3635	8.27736		8.27736	V33T/F14N	27.1846	12.4454	-14.7392	I55V/F14N	27.1846	16.1302	-11.0544
																					A36G/F14Na	20.971	8.76506	-12.2059	D64A/F14N	29.1263	17.381	-11.7453
F14N	-6.6	0.1	0.47	0.01	-8.5	0.3	1.8	0.07	—		0	3.91393	0	0		33.0098	-15.1998	17.81	17.81		D38A/F14Na	25.6312	18.0313	-7.5999	I72V/F14N	27.1846	17.7423	-9.4423
V10T/F14N	-3.6	0.6	0.49	0.02	-2.8	0.2	1.1	0.08	0.65	0.01	5.7	2.13487	1.77906	1.77906		10.8738	-8.2908	2.58303	2.58303		D38G/F14Na	29.1263	15.5386	-13.5877	G76A/F14N	34.9516	17.2185	-17.7331
V11T/F14N	-4.9	0.1	0.46	0.01	-5.3	0.1	1.69	0.05	0.67	0.01	3.2	2.9058	1.00813	1.00813		20.5826	-11.2847	9.29791	9.29791		G39A/F14Na	29.1263	17.8416	-11.2847	V83T/F14N				excluded
V21T/F14N	-8.5	0.3	0.4	0.03	-8.3	0.2	1.65	0.04	-4.65	2.4	0.2	5.04067	-1.12674	-1.12674		32.2331	-19.5755	12.6576	12.6576		V40T/F14N	30.2914	17.6249	-12.6665	A97G/F14Na	27.5729	18.1306	-9.4423
N23G/F14N	-7.4	0.1	0.5	0.08	-8.5	0.3	1.86	0.07	-3.7	7.4	0	4.38835	-0.474416	-0.474416		33.0098	-17.0422	15.9676	15.9676		A42G/F14N	24.0778	11.6416	-12.4362	A98G/F14Na	27.9613	17.5978	-10.3635
V33T/F14N	-6.4	0.1	0.47	0.01	-7	0.2	1.8	0.06	0.89	0.12	1.5	3.79533	0.118604	0.118604		27.1846	-14.7392	12.4454	12.4454		V54T/F14N	14.369	8.15089	-6.2181	A103G/F14N	26.4079	18.3474	-8.0605
A36G/F14Na	-5.3	0.1	0.46	0.02	-5.4	0.1	1.6	0.04	0.75	0.01	3.1	3.14301	0.770926	0.770926		20.971	-12.2059	8.76506	8.76506						V108T/F14N	29.1263	17.8416	-11.2847
D38A/F14Na	-3.3	0.4	0.56	0.05	-6.6	0.3	1.87	0.08	-0.03	0.01	1.9	1.95697	1.95697	1.95697		25.6312	-7.5999	18.0313	18.0313						T112A/F14N	27.1846	18.2029	-8.9817
D38G/F14Na	-5.9	0.1	0.57	0.01	-7.5	0.2	1.81	0.05	0.6	0.01	1	3.49882	0.415114	0.415114		29.1263	-13.5877	15.5386	15.5386						T112G/F14N	29.1263	17.381	-11.7453
G39A/F14Na	-4.9	0.1	0.51	0.02	-7.5	0.2	1.69	0.03	0.03	0.01	1	2.9058	1.00813	1.00813		29.1263	-11.2847	17.8416	17.8416						I123V/F14N	29.903	17.6971	-12.2059
V40T/F14N	-5.5	0.1	0.49	0.01	-7.8	0.2	1.82	0.05	0.03	0.01	0.7	3.26161	0.652322	0.652322		30.2914	-12.6665	17.6249	17.6249
A42G/F14N	-5.4	0.1	0.49	0.02	-6.2	0.2	1.73	0.04	0.68	0.01	2.3	3.20231	0.711624	0.711624		24.0778	-12.4362	11.6416	11.6416
V54T/F14N	-2.7	0.1	0.39	0.01	-3.7	0.1	1.39	0.05	0.52	0.01	4.8	1.60115	2.31278	2.31278		14.369	-6.2181	8.15089	8.15089
I55V/F14N	-4.8	0.1	0.48	0.02	-7	0.2	1.8	0.05	0.3	0.01	1.5	2.8465	1.06744		1.06744	27.1846	-11.0544	16.1302		16.1302
D64A/F14N	-5.1	0.1	0.5	0.01	-7.5	0.2	1.74	0.04	0.11	0.01	1	3.0244	0.88953		0.88953	29.1263	-11.7453	17.381		17.381
I72V/F14N	-4.1	0.2	0.5	0.03	-7	0.2	1.82	0.05	0.05	0.01	1.5	2.43138	1.48255		1.48255	27.1846	-9.4423	17.7423		17.7423
G76A/F14N	-7.7	0.3	0.46	0.03	-9	0.3	1.77	0.05	-0.26	0.05	-0.5	4.56625	-0.652322		-0.652322	34.9516	-17.7331	17.2185		17.2185
V83T/F14N	-0.9	0.2	0.37	0.02	-5	0.1	1.57	0.04	0.03	0.01	3.5	0.533718	3.38021		3.38021	19.4176	-2.0727	17.3449		17.3449
A97G/F14Na	-4.1	0.3	0.5	0.04	-7.1	0.3	1.77	0.07	-0.07	0.01	1.4	2.43138	1.48255		1.48255	27.5729	-9.4423	18.1306		18.1306
A98G/F14Na	-4.5	0.1	0.49	0.01	-7.2	0.2	1.76	0.05	0.03	0.01	1.3	2.66859	1.24534		1.24534	27.9613	-10.3635	17.5978		17.5978
A103G/F14N	-3.5	0.2	0.47	0.03	-6.8	0.2	1.75	0.04	-0.08	0.01	1.7	2.07557	1.83836		1.83836	26.4079	-8.0605	18.3474		18.3474
V108T/F14N	-4.9	0.1	0.44	0.01	-7.5	0.2	1.72	0.04	0.02	0.01	1	2.9058	1.00813		1.00813	29.1263	-11.2847	17.8416		17.8416
T112A/F14N	-3.9	0.1	0.41	0.01	-7	0.5	1.68	0.1	-0.07	0.01	1.5	2.31278	1.60115		1.60115	27.1846	-8.9817	18.2029		18.2029
T112G/F14N	-5.1	0.1	0.37	0.01	-7.5	0.4	1.68	0.09	0.12	0.01	1	3.0244	0.88953		0.88953	29.1263	-11.7453	17.381		17.381
I123V/F14N	-5.3	0.2	0.45	0.02	-7.7	0.3	1.83	0.07	0.12	0.01	0.8	3.14301	0.770926		0.770926	29.903	-12.2059	17.6971		17.6971
																																											for generation of 95% confidence ellipse
																																												v1	v2		x	m	n
																																											n	13			1.24472	0.864308	-2.44774
																																															1.53736	0.842701	-2.38655
																																											average	12.9504	-12.4716		1.83001	0.821093	-2.32536
																																											variance	4.78224	3.74647		2.12265	0.799485	-2.26416
																																															2.41529	0.777877	-2.20297
																																											r	-0.353104			2.70793	0.75627	-2.14178
																																											upper p	0.05			3.00058	0.734662	-2.08058
																																											x2(p,2)	5.99146			3.29322	0.713054	-2.01939
																																															3.58586	0.691447	-1.9582
																																											xl	1.24472			3.87851	0.669839	-1.897
																																											xu	24.6562			4.17115	0.648231	-1.83581
																																											xu-xl	23.4114			4.46379	0.626623	-1.77461
																																															4.75643	0.605016	-1.71342
																																											var-covar	22.8699	-5.83976		5.04908	0.583408	-1.65223
																																												-5.83976	14.0361		5.34172	0.5618	-1.59103
																																															5.63436	0.540193	-1.52984
																																											sigma_u2	25.775			5.92701	0.518585	-1.46865
																																											sigma_v2	11.131			6.21965	0.496977	-1.40745
																																															6.51229	0.475369	-1.34626
																																											95% ellipsoide	2.448			6.80493	0.453762	-1.28507
																																											a radius	12.4283			7.09758	0.432154	-1.22387
																																											b radius	8.16728			7.39022	0.410546	-1.16268
																																											radius ratio	0.657154			7.68286	0.388939	-1.10148
																																											tan theta	-0.49747			7.97551	0.367331	-1.04029
																																											theta	-26.449			8.26815	0.345723	-0.979098
																																															8.56079	0.324116	-0.917904
																																											flatness	0.342846			8.85343	0.302508	-0.85671
																																															9.14608	0.2809	-0.795517
																																															9.43872	0.259292	-0.734323
																																															9.73136	0.237685	-0.673129
																																															10.024	0.216077	-0.611936
																																															10.3166	0.194469	-0.550742
																																															10.6093	0.172862	-0.489549
																																															10.9019	0.151254	-0.428355
																																															11.1946	0.129646	-0.367161
																																															11.4872	0.108038	-0.305968
																																															11.7799	0.0864307	-0.244774
																																															12.0725	0.064823	-0.18358
																																															12.3651	0.0432153	-0.122387
																																															12.6578	0.0216076	-0.0611932
																																															12.9504	-1.4129e-07	4.00138e-07
																																															13.2431	-0.0216079	0.061194
																																															13.5357	-0.0432156	0.122388
																																															13.8284	-0.0648233	0.183581
																																															14.121	-0.086431	0.244775
																																															14.4136	-0.108039	0.305969
																																															14.7063	-0.129646	0.367162
																																															14.9989	-0.151254	0.428356
																																															15.2916	-0.172862	0.489549
																																															15.5842	-0.19447	0.550743
																																															15.8769	-0.216077	0.611937
																																															16.1695	-0.237685	0.67313
																																															16.4621	-0.259293	0.734324
																																															16.7548	-0.2809	0.795517
																																															17.0474	-0.302508	0.856711
																																															17.3401	-0.324116	0.917905
																																															17.6327	-0.345724	0.979098
																																															17.9254	-0.367331	1.04029
																																															18.218	-0.388939	1.10149
																																															18.5106	-0.410547	1.16268
																																															18.8033	-0.432154	1.22387
																																															19.0959	-0.453762	1.28507
																																															19.3886	-0.47537	1.34626
																																															19.6812	-0.496977	1.40745
																																															19.9739	-0.518585	1.46865
																																															20.2665	-0.540193	1.52984
																																															20.5591	-0.561801	1.59103
																																															20.8518	-0.583408	1.65223
																																															21.1444	-0.605016	1.71342
																																															21.4371	-0.626624	1.77462
																																															21.7297	-0.648231	1.83581
																																															22.0224	-0.669839	1.897
																																															22.315	-0.691447	1.9582
																																															22.6076	-0.713055	2.01939
																																															22.9003	-0.734662	2.08058
																																															23.1929	-0.75627	2.14178
																																															23.4856	-0.777878	2.20297
																																															23.7782	-0.799485	2.26416
																																															24.0709	-0.821093	2.32536
																																															24.3635	-0.842701	2.38655
																																															24.6561	-0.864309	2.44775
[truncated: 10 more columns]

## Sheet: Fig. 6C spectrin SH3 D48G
pH	Protein	m‡-F		m‡-U		k‡-F = ku		k‡-U = kf		RTmF-U	ΔGF-U = - ΔGf-u		φ‡-U			pH	Protein	log K	Δlog K	log kf	Δ log kf	log ku	Δ log ku	log kf 1	log kf 2	log ku 1	log ku 2	Δlog kf 1	Δlog kf 2	Δlog ku 1	Δlog ku 2		←	Table 1
		(kcal mol-1 M-1)		(kcal mol-1 M-1)		(s-1)		(s-1)		(kcal mol-1 M-1)	(kcal mol-1)							R=1.99 cal mol-1 K-1	wt-mut					1-29, 34-43, 56-62	30-33, 44-55	1-29, 34-43, 56-62	30-33, 44-55	1-29, 34-43, 56-62	30-33, 44-55	1-29, 34-43, 56-62	30-33, 44-55			Martínez JC, Serrano L. The folding transition state between SH3 domains is conformationally restricted and evolutionarily conserved. Nat Struct Biol. 1999 Nov;6(11):1010-6. doi: 10.1038/14896. PMID: 10542091.
pH 7																pH 7		T=298 K						outer	core	outer	core	outer	core	outer	core
	WT	0.43	0.01	-0.88	0.01	0.005	0.0004	3.7	0.05	0.78	3.9	0.3	-				WT (G48D/D48G)	2.85563															←	Table 3
	D48G	0.42		-0.84	0.02	0.011	0.001	77	5	0.74	5.3	0.07	1.1	0.1			D48G	3.88072	0	1.88649	0	-1.95861	0	1.88649	1.88649	-1.95861	-1.95861	0		0				Cobos ES, Filimonov VV, Vega MC, Mateo PL, Serrano L, Martínez JC. A thermodynamic and kinetic analysis of the folding pathway of an SH3 domain entropically stabilised by a redesigned hydrophobic core. J Mol Biol. 2003 Apr 18;328(1):221-33. doi: 10.1016/s0022-2836(03)00273-0. PMID: 12684010.
	D48G	0.42		-0.78	0.02	0.008	0.002	63	3	-	5.3		-				D48G	3.88072	0	1.79934	0.0871502	-2.09691	0.138303	1.79934	1.79934	-2.09691	-2.09691	0.0871502		0.138303
	D48G/L8A	0.42		-0.78	0.01	0.04	0.001	48.3	1.2	-	4.2		0.14	0.03			L8A/D48G	3.07529	0.805433	1.68395	0.202544	-1.39794	-0.560667	1.68395		-1.39794		0.202544		-0.560667
	L8S/D48G	0.42		-0.83	0.01	0.039	0.001	59	1.6	0.74	4.3	0.03	0.16	0.03			L8S/D48G	3.14851
	A11G/D48G	0.39	0.01	-0.93	0.02	0.53	0.02	71	2	0.79	2.9	0.09	0	0.01			A11G/D48G	2.12341	1.75731	1.85126	0.0352324	-0.275724	-1.68288	1.85126		-0.275724		0.0352324		-1.68288
	D14S	0.42	0.02	-0.89	0.02	0.019	0.001	2.9	0.05	0.78	3	-0.04	0.16	0.06			D14S	2.19664
	V23A/D48G	0.52	0.02	-0.76	0.02	0.1	0.01	24	1	0.72	3.3	0.1	0.32	0.02			V23A/D48G	2.4163	1.46442	1.38021	0.506279	-1	-0.958607	1.38021		-1		0.506279		-0.958607
	T24A/D48G	0.42		-0.83	0.01	0.04	0.002	45	2	0.74	4.2	0.06	0.29	0.02			T24A/D48G	3.07529	0.805433	1.65321	0.233278	-1.39794	-0.560667	1.65321		-1.39794		0.233278		-0.560667
	D29A/D48G	0.46	0.03	-0.92	0.02	0.05	0.01	49	2	0.82	4.1	0.25	0.22	0.03			D29A/D48G	3.00207	0.878654	1.6902	0.196295	-1.30103	-0.657577	1.6902		-1.30103		0.196295		-0.657577
	D48G/L33A	0.44	0.01	-1.02	0.02	0.058	0.002	4.1	0.1	-	2.5		0.58	0.03			L33A/D48G	1.83053	2.05019	0.612784	1.27371	-1.23657	-0.722035		0.612784		-1.23657		1.27371		-0.722035
	D48G/S36A	0.42		-0.8	0.01	0.01	0.001	61	2	-	5.2		0	0.18			S36A/D48G	3.8075	0.0732212	1.78533	0.101161	-2	0.0413927	1.78533		-2		0.101161		0.0413927
	L33V/D48G	0.47	0.04	-0.78	0.01	0.11	0.004	128	5	0.75	4.2	0.2	-0.2	0.03			L33V/D48G	3.07529
	S36N/D48G	0.36	0.06	-0.92	0.03	0.04	0.02	48	4	0.76	4.2	0.5	0.25	0.05			S36N/D48G	3.07529
	K43A/D48G	0.42		-0.86	0.02	0.036	0.002	50	2	0.76	4.3	0.06	0.26	0.02			K43A/D48G	3.14851	0.732212	1.69897	0.187521	-1.4437	-0.51491	1.69897		-1.4437		0.187521		-0.51491
	V44A/D48G	0.42	0.03	-1.06	0.03	0.22	0.003	5	0.3	0.88	1.9	0.04	0.48	0.002			V44A/D48G	1.3912	2.48952	0.69897	1.18752	-0.657577	-1.30103		0.69897		-0.657577		1.18752		-1.30103
	V46A/D48G	0.42		-0.89	0.01	0.007	0.0002	11.3	0.4	0.78	4.4	0.04	1.25	0.04			V46A/D48G	3.22173	0.658991	1.05308	0.833412	-2.1549	0.196295				-2.1549		0.833412		0.196295														The core region (magenta) of the spectrin SH3
	N47G	0.42		-0.89	0.02	0.004	0.0002	5.4	0.3	0.78	4.3	0.06	0.63	0.07			N47G	3.14851
	F52A/D48G	0.34	0.02	-1	0.02	0.07	0.006	5.5	0.2	0.79	2.6	0.07	0.58	0.02			F52A/D48G	1.90375	1.97697	0.740363	1.14613	-1.1549	-0.803705		0.740363		-1.1549		1.14613		-0.803705
	V53A/D48G	0.48	0.03	-0.93	0.03	0.04	0.01	8	0.5	0.82	3.1	0.2	0.61	0.04			V53A/D48G	2.26986	1.61087	0.90309	0.983401	-1.39794	-0.560667		0.90309		-1.39794		0.983401		-0.560667
	A55G/D48G	0.42	0.03	-0.96	0.03	0.05	0.01	12.9	0.6	0.82	3.3	0.2	0.53	0.04			A55G/D48G	2.4163	1.46442	1.11059	0.775901	-1.30103	-0.657577		1.11059		-1.30103		0.775901		-0.657577
	V58A/D48G	0.45	0.04	-0.96	0.04	0.32	0.07	41	2	0.84	2.9	0.2	0.16	0.01			V58A/D48G	2.12341	1.75731	1.61278	0.273707	-0.49485	-1.46376	1.61278		-0.49485		0.273707		-1.46376
pH 3.5																pH 3.5
	WT	0.52	0.02	-1.49	0.03	0.08	0.02	12.4	0.2	1.17	3	0.3	-				WT (G48D/D48G)	2.19664
	D48G	0.5	0.02	-1.2	0.03	0.08	0.006	50	21	1	3.8	0.1	1	0.2			D48G	2.7824	1.09832	1.69897	0.187521	-1.09691	-0.861697	1.69897		-1.09691		0.187521		-0.861697
	D48G	0.6	0.02	-1.07	0.02	0.034	0.006	35.4	1.8	-	4.1		-				D48G	3.00207	0.878654	1.549	0.337487	-1.46852	-0.490086	1.549		-1.46852		0.337487		-0.490086
	D48G/L8A	0.5	0.01	-1.32	0.03	0.291	0.013	34	2	-	2.8		0.17	0.02			L8A/D48G	2.05019	1.83053	1.53148	0.355012	-0.536107	-1.4225	1.53148		-0.536107		0.355012		-1.4225
	L8S/D48G	0.48	0.02	-1.37	0.04	0.28	0.03	45	2	1.1	3	0.1	0.07	0.02			L8S/D48G	2.19664
	A11G/D48G	0.51	0.01	-1.26	0.06	1.41	0.06	43	2	1.04	2	0.05	0.05	0.006			A11G/D48G	1.46442	2.4163	1.63347	0.253022	0.149219	-2.10783	1.63347		0.149219		0.253022		-2.10783
	D14S	0.56	0.01	-1.2	0.04	0.07	0.002	11.5	0.2	1.13	2.8	0.1	0.16	0.1			D14S	2.05019
	V23A/D48G	0.55	0.06	-1.38	0.32	0.6	0.06	24	8	1.14	2.2	0.2	0.27	0.2			V23A/D48G	1.61087	2.26986	1.38021	0.506279	-0.221849	-1.73676	1.38021		-0.221849		0.506279		-1.73676
	T24A/D48G	0.5	0.01	-1.14	0.04	0.29	0.03	33	2	0.97	2.8	0.1	0.24	0.02			T24A/D48G	2.05019	1.83053	1.51851	0.367977	-0.537602	-1.42101	1.51851		-0.537602		0.367977		-1.42101
	D29A/D48G	0.62	0.01	-1.26	0.03	0.19	0.01	37	1	1.13	3.1	0.06	0.25	0.05			D29A/D48G	2.26986	1.61087	1.5682	0.318289	-0.721246	-1.23736	1.5682		-0.721246		0.318289		-1.23736
	L33V/D48G	0.49	0.01	-1.25	0.04	0.64	0.04	85	6	1	2.9	0.1	-0.3	0.02			L33V/D48G	2.12341
	D48G/S36A	0.54	0.01	-1.2	0.02	0.064	0.005	46	3	-	3.9		0	0.19			S36A/D48G	2.85563	1.0251	1.66276	0.223733	-1.19382	-0.764787	1.66276		-1.19382		0.223733		-0.764787
	S36N/D48G	0.5	0.01	-1.18	0.04	0.2	0.02	44	3	1	3.2	0.1	0.12	0.01			S36N/D48G	2.34308
	K43A/D48G	0.53	0.02	-1.13	0.03	0.18	0.02	38	2	0.98	3.2	0.1	0.25	0.03			K43A/D48G	2.34308	1.53764	1.57978	0.306707	-0.744727	-1.21388	1.57978		-0.744727		0.306707		-1.21388
	V44A/D48G	0.5	0.01	-1.2		1.13	0.07	3	0.4	1.01	0.6	0.1	0.52	0.01			V44A/D48G	0.439327	3.4414	0.477121	1.40937	0.0530784	-2.01169		0.477121		0.0530784		1.40937		-2.01169
	V46A/D48G	0.43	0.02	-1.21	0.03	0.07	0.005	8.8	0.4	1.08	2.9	0.1	1.1	0.2			V46A/D48G	2.12341	1.75731	0.944483	0.942008	-1.1549	-0.803705		0.944483		-1.1549		0.942008		-0.803705
	N47G	0.56	0.01	-1.27	0.05	0.04	0.005	18	2	1.08	3.6	0.1	0.69	0.2			N47G	2.63596
	F52A/D48G	0.46	0.01	-1.2	0.2	0.38	0.02	3.2	0.2	0.98	1.3	0.1	0.64	0.01			F52A/D48G	0.951875	2.92885	0.50515	1.38134	-0.420216	-1.53839		0.50515		-0.420216		1.38134		-1.53839
	V53A/D48G	0.51	0.01	-1.2		0.48	0.02	2.6	0.8	1.01	1.8	0.2	0.62	0.2			V53A/D48G	1.31798	2.56274	0.414973	1.47152	-0.318759	-1.63985		0.414973		-0.318759		1.47152		-1.63985
	A55G/D48G	0.53	0.01	-1.05	0.04	0.24	0.01	4.9	0.2	1.04	1.8	0.04	0.68	0.02			A55G/D48G	1.31798	2.56274	0.690196	1.19629	-0.619789	-1.33882		0.690196		-0.619789		1.19629		-1.33882
	V58A/D48G	0.59	0.01	-1.24	0.1	1.24	0.08	23	2	1.084	1.7	0.1	0.22	0.003			V58A/D48G	1.24476	2.63596	1.36173	0.524763	0.0934217	-2.05203	1.36173		0.0934217		0.524763		-2.05203
pH 2.5																pH 2.5
	WT	0.4	0.01	-1.15	0.2	0.71	0.02	2.4	0.3	-0.92	0.7	0.08	-				WT (G48D/D48G)	0.512548
	D48G	0.37	0.01	-0.92	0.06	0.94	0.06	11.6	0.5	-0.76	1.5	0.06	1.2	0.2			D48G	1.09832	2.7824	1.06446	0.822033	-0.0268721	-1.93174	1.06446		-0.0268721		0.822033		-1.93174
	L8S/D48G	0.34	0.01	-1.06	0.11	2.8	0.13	9.7	0.6	-0.83	0.74	0.06	0.02	0.01			L8S/D48G	0.541837
	A11G/D48G	0.37	0.01	-0.93		18	4	-		-	-		0.08				A11G/D48G
	D14S	0.53	0.01	-0.89	0.08	0.53	0.02	2.4	0.2	-0.84	0.89	0.06	0.02	0.05			D14S	0.651668
	V23A/D48G	0.39	0.01	-0.93		8.8	0.5	-		-	-		0.27				V23A/D48G													0
	T24A/D48G	0.38	0.01	-0.92	0.05	2.68	0.1	10.3	0.4	-0.77	0.8	0.04	0.11	0.02			T24A/D48G	0.585769	3.29495	1.01284	0.873654	0.428135	-2.38674	1.01284		0.428135		0.873654		-2.38674
	D29A/D48G	0.49	0.01	-0.9	0.09	2.1	0.1	9	0.7	-0.82	0.86	0.07	0.26	0.04			D29A/D48G	0.629702	3.25102	0.954243	0.932248	0.322219	-2.28083	0.954243		0.322219		0.932248		-2.28083
	L33V/D48G	0.37	0.01	-0.93	0.16	5.7	0.3	16	1	-0.77	0.61	0.05	-0.33	0.003			L33V/D48G	0.446649	3.43407	1.20412	0.682371	0.755875	-2.71448	1.20412		0.755875		0.682371		-2.71448
	S36N/D48G	0.35	0.01	-0.93	0.09	1.8	0.1	7.6	0.5	-0.76	0.86	0.13	0.17	0.02			S36N/D48G	0.629702
	K43A/D48G	0.38	0.01	-0.93	0.06	2.4	0.1	10.4	0.5	-0.78	0.87	0.05	0.12	0.04			K43A/D48G	0.637024	3.2437	1.01703	0.869457	0.380211	-2.33882	1.01703		0.380211		0.869457		-2.33882
	V44A/D48G	0.36	0.04	-0.93		13	3	-		-	-		0.54				V44A/D48G
	V46A/D48G	0.47	0.01	-0.93	0.3	0.7	0.02	2	0.1	-0.83	0.62	0.04	1.2				V46A/D48G	0.453971	3.42675	0.30103	1.58546	-0.154902	-1.80371		0.30103		-0.154902		1.58546		-1.80371
	N47G	0.4	0.01	-1.02	0.04	0.48	0.01	3.4	0.1	-0.84	1.15	0.03	0.49	0.1			N47G	0.842044
	F52A/D48G	0.3	0.02	-0.93		6.1	0.6?	-		-	-		0.59				F52A/D48G
	V53A/D48G	-	-	-	-	-											V53A/D48G
	A55G/D48G	0.36	0.02	-0.93		5.6	0.4	-		-	-		0.52				A55G/D48G
	V58A/D48G	0.4	0.04	-0.93		21	3	-		-	-		0.2				V58A/D48G
											Converted units from kJ to kcal
																	ΔGf-u = -RT ln k = -RT 2.303 log K
																	ΔGF-U = -ΔGf-u
																	log K = -ΔGF-U / (-2.303 RT) = ΔGF-U / (2.303 RT)																	for generation of 95% confidence ellipse
																																			v1	v2		x	m	n	y1	y2				v1	v2		x
																	D48G pH 7.0 is the standard for all values																	n	25			0.8448	1.90355	-2.44773	0.853206	0.842839			n	13			-0.35484
																																						0.861459	1.85596	-2.38653	1.0892	0.528877							-0.324653
																																		average	1.51114	-0.711411		0.878117	1.80837	-2.32534	1.16371	0.376394			average	0.85266	-1.04099		-0.294465
																																		variance	0.272229	0.819223		0.894776	1.76079	-2.26415	1.21008	0.252049			variance	0.493317	0.716324		-0.264278
																																						0.911434	1.7132	-2.20295	1.24159	0.142571							-0.23409
																																		r	-0.777682			0.928093	1.66561	-2.14176	1.2634	0.0427847			r	-0.897655			-0.203903
																																		upper p	0.05			0.944751	1.61802	-2.08057	1.27819	-0.0499764			upper p	0.05			-0.173715
																																		x2(p,2)	5.99146			0.96141	1.57043	-2.01938	1.28755	-0.137305			x2(p,2)	5.99146			-0.143528
																																						0.978068	1.52284	-1.95818	1.29252	-0.220243							-0.11334
																																		xl	0.8448			0.994727	1.47525	-1.89699	1.29382	-0.299519			xl	-0.35484			-0.0831525
																																		xu	2.17748			1.01139	1.42767	-1.8358	1.29199	-0.375662			xu	2.06016			-0.052965
																																		xu-xl	1.33268			1.02804	1.38008	-1.7746	1.28744	-0.449076			xu-xl	2.415			-0.0227775
																																						1.0447	1.33249	-1.71341	1.28046	-0.520073							0.00741
																																		var-covar	0.0741086	-0.166498		1.06136	1.2849	-1.65222	1.27132	-0.588903			var-covar	0.243361	-0.272535		0.0375975
																																			-0.166498	0.671126		1.07802	1.23731	-1.59102	1.26021	-0.655768				-0.272535	0.51312		0.067785
																																						1.09468	1.18972	-1.52983	1.24731	-0.720836							0.0979725
																																		sigma_u2	0.71442			1.11134	1.14213	-1.46864	1.23275	-0.784246			sigma_u2	0.682326			0.12816
																																		sigma_v2	0.0308146			1.12799	1.09454	-1.40745	1.21665	-0.846116			sigma_v2	0.0741555			0.158348
																																						1.14465	1.04696	-1.34625	1.1991	-0.906546							0.188535
																																		95% ellipsoide	2.448			1.16131	0.999368	-1.28506	1.18021	-0.965622			95% ellipsoide	2.448			0.218723
																																		a radius	2.06913			1.17797	0.951779	-1.22387	1.16004	-1.02342			a radius	2.02212			0.24891
																																		b radius	0.429724			1.19463	0.90419	-1.16267	1.13865	-1.08			b radius	0.666627			0.279097
																																		radius ratio	0.207683			1.21129	0.856602	-1.10148	1.1161	-1.13543			radius ratio	0.329667			0.309285
																																		tan theta	-3.84576			1.22795	0.809013	-1.04029	1.09245	-1.18975			tan theta	-1.61067			0.339472
																																		theta	-75.4243			1.2446	0.761424	-0.979095	1.06774	-1.24301			theta	-58.1655			0.36966
																																						1.26126	0.713836	-0.917902	1.042	-1.29524							0.399847
																																		flatness	0.792317			1.27792	0.666247	-0.856709	1.01528	-1.34649			flatness	0.670333			0.430035
																																						1.29458	0.618658	-0.795516	0.987591	-1.39678							0.460222
																																						1.31124	0.57107	-0.734323	0.958974	-1.44613							0.49041
																																						1.3279	0.523481	-0.67313	0.929449	-1.49458							0.520597
																																						1.34455	0.475892	-0.611937	0.899038	-1.54214							0.550785
																																						1.36121	0.428304	-0.550744	0.867758	-1.58883							0.580972
																																						1.37787	0.380715	-0.489551	0.835626	-1.63467							0.61116
																																						1.39453	0.333126	-0.428358	0.802657	-1.67967							0.641347
																																						1.41119	0.285538	-0.367165	0.768862	-1.72385							0.671535
																																						1.42785	0.237949	-0.305972	0.734251	-1.76721							0.701723
																																						1.44451	0.19036	-0.244779	0.698834	-1.80976							0.73191
																																						1.46116	0.142772	-0.183586	0.662617	-1.85152							0.762098
																																						1.47782	0.0951828	-0.122393	0.625605	-1.89247							0.792285
																																						1.49448	0.0475942	-0.0612001	0.587802	-1.93264							0.822473
																																						1.51114	5.5009e-06	-7.07345e-06	0.54921	-1.97202							0.85266
																																						1.5278	-0.0475832	0.0611859	0.509831	-2.01061							0.882848
																																						1.54446	-0.0951718	0.122379	0.469662	-2.04842							0.913035
																																						1.56112	-0.142761	0.183572	0.428703	-2.08543							0.943223
																																						1.57777	-0.190349	0.244765	0.386949	-2.12165							0.97341
																																						1.59443	-0.237938	0.305958	0.344395	-2.15707							1.0036
																																						1.61109	-0.285527	0.367151	0.301034	-2.19168							1.03379
																																						1.62775	-0.333115	0.428344	0.256858	-2.22547							1.06397
																																						1.64441	-0.380704	0.489537	0.211856	-2.25844							1.09416
																																						1.66107	-0.428293	0.55073	0.166017	-2.29057							1.12435
																																						1.67772	-0.475881	0.611923	0.119325	-2.32185							1.15454
																																						1.69438	-0.52347	0.673116	0.0717654	-2.35226							1.18472
																																						1.71104	-0.571059	0.734309	0.023319	-2.38179							1.21491
																																						1.7277	-0.618647	0.795502	-0.0260351	-2.41041							1.2451
																																						1.74436	-0.666236	0.856695	-0.0763211	-2.43809							1.27529
																																						1.76102	-0.713825	0.917888	-0.127566	-2.46482							1.30547
																																						1.77768	-0.761413	0.979081	-0.1798	-2.49056							1.33566
																																						1.79433	-0.809002	1.04027	-0.233057	-2.51527							1.36585
																																						1.81099	-0.856591	1.10147	-0.287378	-2.53892							1.39604
																																						1.82765	-0.904179	1.16266	-0.342805	-2.56147							1.42622
																																						1.84431	-0.951768	1.22385	-0.399389	-2.58285							1.45641
																																						1.86097	-0.999357	1.28505	-0.457186	-2.60303							1.4866
																																						1.87763	-1.04695	1.34624	-0.516262	-2.62192							1.51679
																																						1.89429	-1.09453	1.40743	-0.576692	-2.63946							1.54697
																																						1.91094	-1.14212	1.46862	-0.638561	-2.65557							1.57716
																																						1.9276	-1.18971	1.52982	-0.701971	-2.67013							1.60735
																																						1.94426	-1.2373	1.59101	-0.767039	-2.68303							1.63754
																																						1.96092	-1.28489	1.6522	-0.833904	-2.69414							1.66772
																																						1.97758	-1.33248	1.7134	-0.902733	-2.70328							1.69791
																																						1.99424	-1.38007	1.77459	-0.97373	-2.71026							1.7281
																																						2.01089	-1.42765	1.83578	-1.04714	-2.71481							1.75829
																																						2.02755	-1.47524	1.89698	-1.12329	-2.71664							1.78847
																																						2.04421	-1.52283	1.95817	-1.20256	-2.71534							1.81866
																																						2.06087	-1.57042	2.01936	-1.2855	-2.71037							1.84885
																																						2.07753	-1.61801	2.08055	-1.37282	-2.70102							1.87904
																																						2.09419	-1.6656	2.14175	-1.46558	-2.68623							1.90922
																																						2.11085	-1.71319	2.20294	-1.56537	-2.66442							1.93941
																																						2.1275	-1.76078	2.26413	-1.67484	-2.63291							1.9696
																																						2.14416	-1.80836	2.32533	-1.79918	-2.58654							1.99979
																																						2.16082	-1.85595	2.38652	-1.95166	-2.51204							2.02997
																																						2.17748	-1.90354	2.44771	-2.26411	-2.27756							2.06016
[truncated: 4 more columns]

## Sheet: Table S1
Table S1	log K	SE	sqrt_Pi	SE	log kAB=log(sqrt zeta)-0.5logK	error_kAB=delta(a)/a+0.5*error_logK	log kBA=log(sqrt zeta)+0.5logK	error_kBA=delta(a)/a+0.5*error_logK
wt
K6	0.433527	0.00432419	0.478199	0.006788	-0.103628	0.016357	-0.537155	0.016357
V9	0.355358	0.00831824	0.509337	0.0162092	-0.115316	0.0359832	-0.470674	0.0359832
A11	0.517921	0.00555517	0.536086	0.0202073	-0.0118049	0.0404717	-0.529726	0.0404717
L12	0.510815	0.0113205	0.545563	0.0246494	-0.00774762	0.0508418	-0.518562	0.0508418
Y13	0.553347	0.00880386	0.407746	0.0106591	-0.112937	0.0305434	-0.666284	0.0305434
Y15	0.552354	0.00995813	0.432049	0.0108636	-0.08829	0.0301234	-0.640644	0.0301234
R21	0.331041	0.0178799	0.460907	0.0147434	-0.170866	0.0409279	-0.501907	0.0409279
T24	0.492985	0.00660662	0.546566	0.00753271	-0.0158654	0.0170852	-0.50885	0.0170852
T32	0.507666	0.00815682	0.544782	0.0242962	-0.00994399	0.0486763	-0.51761	0.0486763
L33	0.467833	0.0126079	0.46522	0.0143756	-0.0984249	0.0372047	-0.566258	0.0372047
L34	0.440672	0.00826331	0.459346	0.0124394	-0.117525	0.0312124	-0.558196	0.0312124
scW41	0.546678	0.00771216	0.552139	0.0173762	0.0153873	0.0353268	-0.531291	0.0353268
W42	0.618522	0.0110066	0.455291	0.0114749	-0.03245	0.0307068	-0.650972	0.0307068
scW42	0.506257	0.0118163	0.572624	0.00971074	0.0109983	0.0228664	-0.495259	0.0228664
K43	0.575236	0.0102173	0.484983	0.00811997	-0.0266557	0.0218514	-0.601892	0.0218514
V44	0.612525	0.0164855	0.562613	0.0163699	0.0564723	0.037339	-0.556053	0.037339
D48	0.402903	0.00559404	0.438426	0.0197961	-0.156652	0.0479496	-0.559556	0.0479496
G51	0.476643	0.00642093	0.60059	0.0168621	0.0168997	0.0312864	-0.459743	0.0312864
F52	0.470476	0.00625506	0.456055	0.0179533	-0.105745	0.0424941	-0.576221	0.0424941
V53	0.52402	0.00884557	0.438103	0.00915607	-0.0964132	0.0253221	-0.620434	0.0253221
A56	0.53052	0.0244317	0.507909	0.00993802	-0.0289542	0.0317824	-0.559474	0.0317824
V58	0.553974	0.00696881	0.560104	0.0226496	0.0252552	0.0439227	-0.528718	0.0439227
K59	0.496266	0.00890621	0.469373	0.0129235	-0.0803493	0.0319867	-0.576615	0.0319867
L61	0.496115	0.00642822	0.518619	0.00823654	-0.037094	0.0190958	-0.533209	0.0190958
L33A
V9	0.0523521	0.0275881	0.406749	0.0360123	-0.364497	0.102331	-0.416849	0.102331
A11	0.0109459	0.0464384	0.354586	0.0150609	-0.444806	0.0656939	-0.455752	0.0656939
Y13	0.015187	0.0404811	0.424486	0.00711362	-0.364543	0.0369987	-0.37973	0.0369987
T24	0.00734183	0.0189269	0.366116	0.0129663	-0.432711	0.0448794	-0.440053	0.0448794
G28	-0.00102543	0.0321564	0.4259	0.00561586	-0.371205	0.0292641	-0.370179	0.0292641
T32	-0.0405925	0.0217961	0.300521	0.0114086	-0.542422	0.0488609	-0.501829	0.0488609
L33	-0.0876572	0.0303086	0.40965	0.0142148	-0.431415	0.0498541	-0.343758	0.0498541
N35	-0.0791019	0.0151329	0.345379	0.0159369	-0.501256	0.0537097	-0.422154	0.0537097
T37	-0.120819	0.010393	0.390222	0.0234223	-0.469097	0.0652194	-0.348279	0.0652194
D40	-0.0590844	0.0103736	0.481956	0.0159052	-0.346535	0.0381881	-0.28745	0.0381881
scW41	-0.0732086	0.0103467	0.396288	0.0150849	-0.438594	0.0432389	-0.365385	0.0432389
W42	0.0251389	0.0396919	0.396045	0.0290633	-0.389686	0.0932298	-0.414825	0.0932298
scW42	-0.0406055	0.0109556	0.322399	0.00928237	-0.511909	0.0342694	-0.471304	0.0342694
V44	0.0789109	0.0439219	0.298572	0.0233095	-0.485496	0.100031	-0.564407	0.100031
E45	0.0400683	0.0237943	0.357748	0.0147908	-0.426389	0.0532414	-0.466457	0.0532414
D48	-0.047103	0.0708146	0.489655	0.0164926	-0.333662	0.0690894	-0.286558	0.0690894
G51	-0.0875422	0.0160419	0.350722	0.00985666	-0.498808	0.0361248	-0.411265	0.0361248
V53	0.0633884	0.0206962	0.37774	0.0204394	-0.391113	0.0644578	-0.454502	0.0644578
A56	-0.0834836	0.0157341	0.420029	0.0192767	-0.418463	0.0537608	-0.334979	0.0537608
Y57	-0.0373315	0.0155232	0.295128	0.0145065	-0.548655	0.0569148	-0.511323	0.0569148
V58	0.0608144	0.0217084	0.397393	0.0102745	-0.370373	0.0367089	-0.431187	0.0367089
K59	-0.123615	0.01937	0.284583	0.0173917	-0.607599	0.0707978	-0.483984	0.0707978
L61	-0.13192	0.0127926	0.404373	0.0181759	-0.459178	0.0513447	-0.327257	0.0513447
V46A
K6	0.109634	0.0115424	0.382693	0.0119926	-0.362332	0.0371087	-0.471966	0.0371087
E7	0.151261	0.0122449	0.490754	0.0134104	-0.233505	0.0334485	-0.384766	0.0334485
V9	0.148607	0.0148836	0.34347	0.020038	-0.389808	0.0657818	-0.538414	0.0657818
A11	0.170897	0.0118682	0.418771	0.00793369	-0.292575	0.0248793	-0.463472	0.0248793
L12	0.0949675	0.00781663	0.399553	0.0179488	-0.350941	0.0488304	-0.445909	0.0488304
Y13	0.218613	0.00672027	0.415085	0.00855651	-0.272557	0.023974	-0.49117	0.023974
D14	0.241041	0.0143952	0.442698	0.0440969	-0.233372	0.106807	-0.474413	0.106807
Y15	0.183609	0.00823635	0.369291	0.0151657	-0.340826	0.0451852	-0.524436	0.0451852
E22	0.164245	0.010931	0.398964	0.0210971	-0.316944	0.0583453	-0.481189	0.0583453
G28	0.11318	0.00910822	0.374886	0.0123928	-0.36951	0.0376116	-0.48269	0.0376116
L31	0.223678	0.0118303	0.407077	0.0190351	-0.278484	0.0526754	-0.502162	0.0526754
T32	0.153487	0.00800699	0.429496	0.026771	-0.290297	0.0663348	-0.443784	0.0663348
L33	0.183576	0.0134797	0.413289	0.0144715	-0.291959	0.0417553	-0.475534	0.0417553
L34	0.185889	0.0229995	0.439524	0.018893	-0.264073	0.0544849	-0.449961	0.0544849
N35	0.134453	0.00416772	0.41134	0.0117449	-0.318573	0.0306366	-0.453026	0.0306366
D40	0.173208	0.00941225	0.495991	0.00537252	-0.217922	0.015538	-0.39113	0.015538
W41	0.218058	0.0117994	0.438548	0.0282628	-0.248954	0.070346	-0.467012	0.070346
scW41	0.155188	0.00534781	0.395815	0.0163758	-0.324913	0.0440462	-0.480102	0.0440462
W42	0.22421	0.0148569	0.402025	0.0112737	-0.283643	0.0354709	-0.507852	0.0354709
scW42	0.0949739	0.010552	0.340267	0.0121833	-0.420693	0.0410811	-0.515667	0.0410811
K43	0.177106	0.01042	0.387546	0.0173853	-0.323124	0.0500699	-0.50023	0.0500699
V44	0.238206	0.00666676	0.341308	0.0224348	-0.347751	0.0690654	-0.585957	0.0690654
E45	0.1203	0.00628988	0.469883	0.0164864	-0.26786	0.038231	-0.38816	0.038231
V46	0.137394	0.0087154	0.365606	0.00795262	-0.36829	0.0261096	-0.505684	0.0261096
D48	0.124663	0.00505676	0.354487	0.0130025	-0.388068	0.0392082	-0.512731	0.0392082
R49	0.122403	0.0142182	0.486222	0.0115563	-0.251964	0.0308767	-0.374367	0.0308767
G51	0.109057	0.00640225	0.382028	0.0102175	-0.363376	0.0299465	-0.472433	0.0299465
V53	0.151934	0.00776541	0.406178	0.0112474	-0.315317	0.0315736	-0.467251	0.0315736
A55	0.0490439	0.0156936	0.324655	0.0169959	-0.464056	0.0601975	-0.5131	0.0601975
A56	0.12521	0.00179684	0.372451	0.00845121	-0.366325	0.0235892	-0.491535	0.0235892
V58	0.221937	0.0288009	0.46714	0.00725782	-0.219585	0.0299372	-0.441522	0.0299372
K59	0.0933453	0.00965695	0.372067	0.0133615	-0.382706	0.04074	-0.476052	0.04074
K60	0.0996369	0.00443497	0.383422	0.0100689	-0.366504	0.028478	-0.466141	0.028478
L61	0.128336	0.00774161	0.454158	0.00873803	-0.278626	0.0231109	-0.406961	0.0231109

## Sheet: Fig. S6A SH3 wt
wild type		HSQC1-1	HSQC1-2	HSQC1-3	HSQC1-4	HSQC2-1	HSQC2-2	HSQC2-3	HSQC2-4	HSQC3-1	HSQC3-2	HSQC3-3	HSQC3-4			HSQC1-1	HSQC1-2	HSQC1-3	HSQC1-4	HSQC2-1	HSQC2-2	HSQC2-3	HSQC2-4	HSQC3-1	HSQC3-2	HSQC3-3	HSQC3-4		log volume	HSQC1-1	HSQC1-2	HSQC1-3	HSQC1-4	HSQC2-1	HSQC2-2	HSQC2-3	HSQC2-4	HSQC3-1	HSQC3-2	HSQC3-3	HSQC3-4			base	3			residue	1
	Assignment	Volume	Volume	Volume	Volume	Volume	Volume	Volume	Volume	Volume	Volume	Volume	Volume			Volume	Volume	Volume	Volume	Volume	Volume	Volume	Volume	Volume	Volume	Volume	Volume																	increment	2		1	K6	0.431515
	K6N	2011290	2015263	1999001	2076534	1369728	1308366	1310645	1337089	899369	898892	871337	858925		K6N	2.70094	2.64762	2.68261	2.65364	2.71331	2.6498	2.6832	2.66672	2.62811	2.65214	2.60588	2.56362		K6	0.431515	0.422856	0.428557	0.423842	0.433499	0.423213	0.428653	0.425977	0.419644	0.423596	0.415955	0.408853						2	V9	0.289188
	K6U	744663	761159	745171	782523	504819	493760	488464	501399	342211	338931	334373	335044		K6U																																3	A11	0.438142
	V9N	1330737	1335663	1318332	1373461	696504	665381	666912	677688	354612	359787	353109	343129		V9N	1.9462	2.01676	1.9325	1.97634	1.70978	1.61165	1.66347	1.67861	1.44287	1.44283	1.52807	1.44544		V9	0.289188	0.304653	0.286119	0.295862	0.232941	0.207271	0.221014	0.224951	0.159226	0.159215	0.184145	0.16						4	L12	0.341823
	V9U	683761	662283	682191	694951	407364	412857	400917	403719	245769	249362	231081	237387		V9U																																5	Y13	0.522132
	A11N	1349488	1356703	1345876	1414260	689454	667495	662619	672389	349695	346644	329883	331337		A11N	2.74247	2.78008	2.76536	2.73167	2.28237	2.33713	2.20718	2.26778	1.90187	1.93963	1.87655	1.93297		A11	0.438142	0.444057	0.441752	0.436428	0.358386	0.368682	0.343839	0.3556	0.279181	0.287718	0.273361	0.286226						6	Y15	0.499188
	A11U	492070	488009	486691	517728	302078	285605	300210	296497	183869	178717	175792	171413		A11U																																7	R21	0.312854
	L12N	1107353	1109813	1097529	1170399	484332	477236	467746	480630	217561	220129	207097	205945		L12N	2.19696	2.17614	2.33571	2.36158	1.55793	1.60282	1.66067	1.66001	1.07771	1.10813	1.15491	1.13933		L12	0.341823	0.337687	0.36842	0.373204	0.192549	0.204886	0.220283	0.22011	0.0325028	0.0445909	0.0625475	0.0566513						8	T24	0.438662
	L12U	504038	509991	469890	495599	310881	297747	281661	289535	201873	198649	179319	180759		L12U																																9	T32	0.447516
	Y13N	1610813	1616595	1617844	1682367	937274	912251	907051	932732	539677	544730	533123	524344		Y13N	3.32761	3.30485	3.38671	3.36108	3.12721	3.03538	3.00889	3.11932	2.83126	3.01989	2.98541	2.77297		Y13	0.522132	0.519152	0.529778	0.526478	0.495157	0.482214	0.478406	0.49406	0.451979	0.479991	0.475004	0.442945						10	L33	0.396682
	Y13U	484075	489158	477704	500544	299716	300539	301457	299018	190614	180381	178576	189091		Y13U																																11	L34	0.326866
	Y15N	1484450	1492810	1476081	1541608	784337	758773	748259	761389	421717	424731	415495	402223		Y15N	3.15637	3.06335	3.0573	3.03672	2.57244	2.53028	2.51156	2.49586	2.31611	2.24871	2.2561	2.12529		Y15	0.499188	0.486197	0.485338	0.482405	0.410345	0.403169	0.399944	0.39722	0.364759	0.351933	0.353359	0.327417						12	scW41	0.552778
	Y15U	470303	487313	482806	507655	304900	299877	297926	305061	182080	188878	184165	189256		Y15U																																13	W42	0.61757
	R21N	1552915	1556440	1553618	1625371	919913	896857	879335	900531	542465	540648	532866	521635		R21N	2.0552	2.03227	1.82581	1.90321	2.0047	1.89411	1.77329	2.31599	1.64918	1.59323	1.74048	1.66631		R21	0.312854	0.307982	0.261454	0.279487	0.30205	0.277404	0.24878	0.364737	0.217268	0.20228	0.240668	0.221756						14	scW42	0.541901
	R21U	755603	765862	850922	854015	458878	473499	495877	388832	328930	339340	306161	313048		R21U																																15	K43	0.550073
	T24N	1461822	1461546	1442936	1506610	807446	775314	768484	778296	460093	463974	449343	445378		T24N	2.74576	2.69205	2.70109	2.66821	2.32009	2.20252	2.27632	2.26481	1.97431	2.02618	2.00485	2.00111		T24	0.438662	0.430084	0.431539	0.426219	0.365504	0.342919	0.357234	0.355031	0.295415	0.306677	0.302082	0.30127						16	V44	0.536495
	T24U	532393	542911	534205	564653	348024	352013	337599	343648	233040	228990	224128	222566		T24U																																17	D48	0.329209
	T32N	1486989	1496670	1506617	1590322	789595	767404	775809	794135	419837	417315	407592	404923		T32N	2.80231	2.78941	2.78796	2.85781	2.49487	2.47228	2.47446	2.48812	2.2781	2.17188	2.0823	2.0869		T32	0.447516	0.445513	0.445287	0.456034	0.397049	0.393098	0.39348	0.395871	0.357572	0.336835	0.318544	0.319501						18	G51	0.427183
	T32U	530630	536554	540401	556482	316487	310403	313527	319171	184293	192145	195741	194031		T32U																																19	F52	0.365214
	L33N	1208482	1221921	1197142	1230862	593361	557818	562231	579713	282267	286421	268797	263324		L33N	2.49277	2.4988	2.47491	2.39912	2.0699	2.05586	2.14548	2.14064	1.88046	1.80038	1.63023	1.70873		L33	0.396682	0.397731	0.39356	0.380051	0.315949	0.312993	0.331524	0.330544	0.274265	0.255365	0.212249	0.232674						20	V53	0.447279
	L33U	484795	489004	483711	513048	286662	271331	262054	270813	150105	159089	164883	154105		L33U																																21	A56	0.511046
	L34N	1147988	1138506	1137455	1179070	518071	499042	490354	498194	238830	229903	235899	223718		L34N	2.12259	2.06016	2.12525	2.09743	1.67178	1.56523	1.55296	1.56853	1.21646	1.17066	1.23824	1.23473		L34	0.326866	0.3139	0.32741	0.321688	0.223179	0.194579	0.191159	0.195493	0.0850978	0.0684297	0.0928038	0.0915715						22	V58	0.538191
	L34U	540843	552631	535210	562149	309892	318829	315755	317618	196332	196388	190512	181188		L34U																																23	K59	0.428863
	W41.5N	1611711	1617503	1608811	1644208	817444	788923	776020	790167	449559	453772	430949	427014		W41.5N	3.5709	3.5138	3.52316	3.4622	3.77703	3.65427	3.6588	3.6402	3.66371	3.61099	3.56601	3.53252		scW41	0.552778	0.545777	0.546932	0.539353	0.577151	0.5628	0.563338	0.561125	0.563921	0.557627	0.552183	0.548084						24	L61	0.416557
	W41.5U	451346	460329	456639	474902	216425	215891	212097	217067	122706	125664	120849	120881		W41.5U																																25	0	0
	W42N	1247596	1258467	1241615	1304043	600758	581215	587228	597269	298804	294847	286257	287991		W42N	4.14543	4.08899	4.06781	3.94174	4.02076	3.9987	3.79695	3.87485	4.12753	3.81215	3.82553	3.67064		W42	0.61757	0.611616	0.609361	0.595688	0.604308	0.601919	0.579434	0.588255	0.61569	0.58117	0.582692	0.564742						26	0	0
	W42U	300957	307770	305229	330829	149414	145351	154658	154140	72393	77344	74828	78458		W42U																																27	0	0
	W42.5N	1496361	1497644	1481787	1519471	829271	801435	789747	805831	461273	460264	448262	444090		W42.5N	3.48258	3.40741	3.38271	3.33186	3.99125	3.95643	3.86318	3.78378	3.96644	3.98818	4.04711	3.89344		scW42	0.541901	0.532425	0.529265	0.522687	0.601109	0.597304	0.586945	0.577926	0.598401	0.600775	0.607145	0.590334						28	0	0
	W42.5U	429670	439525	438047	456043	207772	202565	204429	212970	116294	115407	110761	114061		W42.5U																																29	0	0
	K43N	1321849	1327009	1315766	1378002	641119	627278	623325	630897	318541	325938	313502	312123		K43N	3.54873	3.50788	3.4468	3.36411	3.29582	3.21193	3.19874	3.15064	2.94651	2.94769	2.79326	3.13723		K43	0.550073	0.545044	0.537417	0.526871	0.517963	0.506767	0.504978	0.498399	0.469308	0.469482	0.446112	0.496546						30	0	0
	K43U	372485	378294	381735	409618	194525	195296	194866	200244	108108	110574	112235	99490		K43U																																31	0	0
	V44N	1238298	1251792	1233221	1268769	591652	569621	559245	569393	279644	275184	266131	261209		V44N	3.4395	3.42885	3.52755	3.35909	2.82209	2.92523	2.844	2.76422	2.62984	2.24713	2.53109	2.22219		V44	0.536495	0.535149	0.547473	0.526222	0.450571	0.46616	0.45393	0.441572	0.419929	0.351629	0.403307	0.34678						32	0	0
	V44U	360023	365076	349597	377712	209650	194727	196640	205987	106335	122460	105145	117546		V44U																																33	0	0
	D48N	1351949	1363442	1350213	1402147	776656	762903	749782	754876	440618	430503	418726	419576		D48N	2.13407	2.13898	2.14242	2.16252	1.89887	1.87345	1.89176	1.84971	1.59564	1.53786	1.55825	1.57835		D48	0.329209	0.330206	0.330904	0.334961	0.278495	0.272641	0.276866	0.267104	0.202936	0.186917	0.192636	0.198203						34	0	0
	D48U	633507	637427	630229	648385	409010	407219	396341	408105	276138	279936	268716	265832		D48U																																35	0	0
	G51N	1441146	1443899	1431992	1490889	794513	768672	756881	766038	437142	431325	427377	415344		G51N	2.67413	2.64494	2.62952	2.57539	2.3411	2.26778	2.28095	2.24309	2.07557	1.99273	2.03478	1.96186		G51	0.427183	0.422416	0.419877	0.410843	0.36942	0.3556	0.358116	0.350847	0.317137	0.299449	0.308517	0.292669						36	0	0
	G51U	538921	545910	544583	578898	339376	338954	331827	341510	210613	216449	210036	211709		G51U																																37	0	0
	F52N	1242917	1250484	1231593	1291107	597982	589015	581099	588192	296398	302161	290119	284563		F52N	2.31854	2.31097	2.31723	2.26358	1.74937	1.81841	1.7487	1.73903	1.39588	1.42242	1.37791	1.35017		F52	0.365214	0.363793	0.36497	0.354796	0.24288	0.259691	0.242716	0.240307	0.144848	0.153029	0.139221	0.130388						38	0	0
	F52U	536078	541109	531493	570383	341828	323918	332303	338230	212338	212427	210550	210761		F52U																																39	0	0
	V53N	1295180	1307570	1296056	1360729	645786	631424	638388	645086	326221	331073	310035	324571		V53N	2.80078	2.83555	2.84324	2.846	2.38325	2.2797	2.33761	2.42276	1.97383	2.13231	1.97153	1.98111		V53	0.447279	0.452637	0.453813	0.454236	0.377169	0.357877	0.368773	0.38431	0.29531	0.32885	0.294803	0.296908						40	0	0
	V53U	462435	461135	455838	478119	270969	276977	273094	266261	165273	155265	157256	163833		V53U																																41	0	0
	A56N	1543329	1551649	1527499	1602333	950677	921489	912517	925428	569076	572239	554335	549122		A56N	3.24374	3.25742	3.75452	3.3064	3.08322	3.34434	3.12222	3.09883	2.87113	3.46029	3.49617	3.34455		A56	0.511046	0.512874	0.574554	0.519356	0.489005	0.52431	0.494464	0.491198	0.458053	0.539113	0.543592	0.524338						42	0	0
	A56U	475787	476343	406843	484615	308339	275537	292265	298638	198206	165373	158555	164184		A56U																																43	0	0
	V58N	1720897	1733352	1735766	1815470	1025949	993454	988669	1010789	594549	598730	589939	577829		V58N	3.45295	3.43749	3.37279	3.33194	3.22719	3.13246	3.18219	3.23768	3.09398	3.15	3.00396	2.94245		V58	0.538191	0.536241	0.527989	0.522698	0.508824	0.495886	0.502726	0.510235	0.490518	0.498311	0.477694	0.468709						44	0	0
	V58U	498384	504250	514638	544868	317908	317148	310688	312195	192163	190073	196387	196377		V58U																																45	0	0
	K59N	1481653	1487988	1466129	1518532	793771	783262	784522	768703	431877	447716	422003	413183		K59N	2.6845	2.67366	2.578	2.47276	2.14886	2.15847	2.12883	1.97851	1.83471	1.81128	1.75796	1.73942		K59	0.428863	0.427105	0.411283	0.393182	0.332209	0.334145	0.328141	0.296338	0.263568	0.257986	0.245008	0.240406						46	0	0
	K59U	551929	556537	568708	614104	369391	362879	368523	388526	235392	247182	240053	237540		K59U																																47	0	0
	L61N	1496234	1503187	1486209	1557185	782729	770175	772935	768371	407773	411486	404420	402689		L61N	2.6095	2.61712	2.62791	2.59511	2.13748	2.13319	2.15058	2.06251	1.77266	1.75763	1.78483	1.85097		L61	0.416557	0.417824	0.419611	0.414155	0.329903	0.329029	0.332555	0.314397	0.248625	0.244928	0.251596	0.267399						48	0	0
	L61U	573380	574367	565547	600047	366192	361044	359408	372541	230035	234114	226588	217556		L61U																																49	0	0
																																															50	0	0
[truncated: 11 more columns]

## Sheet: Fig. S6B SH3 L33A
L33A		HSQC1-1	HSQC1-2	HSQC1-3	HSQC1-4	HSQC2-1	HSQC2-2	HSQC2-3	HSQC2-4	HSQC3-1	HSQC3-2	HSQC3-3	HSQC3-4			HSQC1-1	HSQC1-2	HSQC1-3	HSQC1-4	HSQC2-1	HSQC2-2	HSQC2-3	HSQC2-4	HSQC3-1	HSQC3-2	HSQC3-3	HSQC3-4		log volume	HSQC1-1	HSQC1-2	HSQC1-3	HSQC1-4	HSQC2-1	HSQC2-2	HSQC2-3	HSQC2-4	HSQC3-1	HSQC3-2	HSQC3-3	HSQC3-4			base	3			residue	1
	Assignment	Volume	Volume	Volume	Volume	Volume	Volume	Volume	Volume	Volume	Volume	Volume	Volume			Volume	Volume	Volume	Volume	Volume	Volume	Volume	Volume	Volume	Volume	Volume	Volume																	increment	2		1	V9	0.126362
	V9N	697464	357631	348598	327029	226843	170937	155653	148985	103596	85432	76581	65657		V9N	1.33771	1.0803	1.10501	1.15862	1.29168	1.29011	1.4874	1.38495	1.38785	1.33709	1.2491	1.3275		V9	0.126362	0.0335455	0.0433654	0.06394	0.111154	0.110627	0.172427	0.141435	0.142342	0.12616	0.0965968	0.123036						2	A11	0.179169
	V9U	521386	331047	315471	282258	175619	132498	104648	107574	74645	63894	61309	49459		V9U																																3	Y13
	A11N	739684	382859	366003	362764	249648	186058	169912	163382	119145	86968	77979	81156		A11N	1.51067	1.15913	1.19926	1.22246	1.58388	1.41615	1.45105	1.70319	1.64909	2.56467	1.64419	1.91813		A11	0.179169	0.0641303	0.0789129	0.0872335	0.199722	0.151109	0.161682	0.231263	0.217244	0.409032	0.215952	0.282878						4	T24	0.0208462
	A11U	489640	330300	305191	296750	157618	131383	117096	95927	72249	33910	47427	42310		A11U																																5	G28	-0.0464381
	Y13N	925524	492288	470481	456284	360817	275744	243934	239231	194045	154550	147798	142153		Y13N	2.30263	1.38563	1.52016	1.52275	2.3825	2.09502	2.03421	2.40288	3.26033	2.93498	2.57694	3.75321		Y13	0.362224	0.141648	0.18189	0.182628	0.377032	0.321187	0.308395	0.380733	0.513261	0.467605	0.411105	0.574403						6	T32	-0.012286
	Y13U	401942	355280	309494	299645	151445	131619	119916	99560	59517	52658	57354	37875		Y13U																																7	L33	-0.10702
	T24N	900561	470387	446718	430759	332573	238027	221304	210796	171305	128668	118352	121596		T24N	1.04917	0.910325	0.919708	0.91707	0.911971	0.835115	0.887712	0.868013	0.847076	0.798714	0.75277	0.881916		T24	0.0208462	-0.0408033	-0.0363499	-0.0375973	-0.040019	-0.0782537	-0.0517278	-0.061474	-0.0720777	-0.0976088	-0.123338	-0.0545725						8	N35	-0.0179444
	T24U	858355	516724	485717	469712	364675	285023	249297	242849	202231	161094	157222	137877		T24U																																9	T37	-0.112394
	G28N	850313	433800	408259	393624	279248	204376	181515	174646	121551	104215	76115	79432		G28N	0.898591	0.77892	0.783328	0.775521	0.68954	0.677356	0.661814	0.647653	0.574465	0.64762	0.473243	0.466011		G28	-0.0464381	-0.108507	-0.106056	-0.110407	-0.16144	-0.169183	-0.179264	-0.188658	-0.240737	-0.18868	-0.324916	-0.331604						10	D40	-0.0219171
	G28U	946274	556925	521185	507561	404977	301726	274269	269660	211590	160920	160837	170451		G28U																																11	scW41	0.0274033
	T32N	889887	467963	445752	428693	329211	242815	225631	219916	168938	131755	112578	110472		T32N	0.972107	0.834236	0.828055	0.80883	0.865343	0.83958	0.823492	0.841043	0.848734	0.804852	0.758775	0.707388		T32	-0.012286	-0.0787111	-0.0819408	-0.0921426	-0.0628118	-0.0759378	-0.0843407	-0.0751816	-0.0712283	-0.0942842	-0.119887	-0.150343						12	W42
	T32U	915421	560948	538312	530016	380440	289210	273993	261480	199047	163701	148368	156169		T32U																																13	scW42	0.0452685
	L33N	699168	356288	340757	338407	220308	160477	144664	134910	95056	72008	61187	56639		L33N	0.781592	0.64326	0.65057	0.654902	0.621838	0.583905	0.588896	0.580333	0.556958	0.516131	0.454875	0.414965		L33	-0.10702	-0.191614	-0.186706	-0.183823	-0.206322	-0.233658	-0.229962	-0.236323	-0.254178	-0.28724	-0.342108	-0.381988						14	V44	0.171302
	L33U	894543	553879	523782	516729	354285	274834	245653	232470	170670	139515	134514	136491		L33U																																15	E45	0.110509
	N35N	877252	447277	420153	410112	333518	243434	224411	210721	182349	137665	126026	120960		N35N	0.959523	0.828493	0.826193	0.858113	0.901888	0.897707	0.881256	0.855018	0.972253	0.927212	0.892959	0.919275		N35	-0.0179444	-0.081711	-0.0829185	-0.0664555	-0.0448476	-0.0468652	-0.0548978	-0.0680245	-0.0122206	-0.032821	-0.0491684	-0.0365547						16	D48	0.00241259
	N35U	914258	539868	508541	477923	369800	271173	254649	246452	187553	148472	141133	131582		N35U																																17	G51	-0.104888
	T37N	953085	511698	489374	473445	394352	278734	263873	265732	211341	164246	166088	147746		T37N	0.771981	0.751963	0.734052	0.728616	0.764208	0.706864	0.718843	0.753907	0.716668	0.707728	0.752544	0.633749		T37	-0.112394	-0.123804	-0.134273	-0.137501	-0.116788	-0.150664	-0.143366	-0.122682	-0.144682	-0.150134	-0.123468	-0.198082						18	V53	0.0561716
	T37U	1234597	680483	666675	649787	516027	394325	367080	352473	294894	232075	220702	233130		T37U																																19	A56	-0.066855
	D40N	938099	495702	472566	460277	356983	260197	245794	226440	190020	144344	136753	127086		D40N	0.950786	0.86532	0.8699	0.884062	0.944017	0.910072	0.919097	0.899332	0.967151	0.916086	0.949555	0.907083		D40	-0.0219171	-0.0628233	-0.0605309	-0.0535174	-0.02502	-0.040924	-0.0366388	-0.0460802	-0.0145058	-0.0380638	-0.0224799	-0.0423528						20	Y57	-0.0199707
	D40U	986656	572854	543242	520639	378153	285908	267430	251787	196474	157566	144018	140104		D40U																																21	V58	0.0964361
	scW41N	867897	470435	449652	439355	314698	228501	217209	207147	157078	114839	116546	106730		scW41N	1.06513	1.02214	1.02824	1.02552	1.25025	1.28165	1.28492	1.30377	1.46517	1.2993	1.62696	1.59187		scW41	0.0274033	0.00950866	0.0120931	0.0109458	0.0969952	0.107768	0.108875	0.115201	0.165888	0.113711	0.211378	0.201907						22	K59	-0.132679
	scW41U	814826	460247	437304	428420	251709	178287	169045	158883	107208	88385	71634	67047		scW41U																																23	L61	-0.179385
	W42N	755724	391526	379789	373587	247587	168984	165651	151154	106010	93913	84687	71275		W42N	2.34186	1.52197	1.47665	1.5256	2.50559	2.04499	2.05105	2.29829	3.36679	3.73947	2.68218	2.80037		W42	0.36956	0.182405	0.169276	0.18344	0.398909	0.310692	0.311976	0.361405	0.527216	0.57281	0.428487	0.447215						24	0	0
	W42U	322703	257250	257197	244879	98814	82633	80764	65768	31487	25114	31574	25452		W42U																																25	0	0
	scW42N	928646	495092	467914	463997	338002	246857	233813	219279	168109	132544	121869	116703		scW42N	1.10986	1.0432	1.03261	1.06665	1.2967	1.26335	1.28913	1.33079	1.4278	1.46201	1.47538	1.55126		scW42	0.0452685	0.0183692	0.0139356	0.0280199	0.11284	0.101523	0.110296	0.124111	0.154667	0.164949	0.168903	0.190685						26	0	0
	scW42U	836723	474588	453138	435006	260663	195399	181373	164773	117740	90659	82602	75231		scW42U																																27	0	0
	V44N	705464	378939	354558	347175	219299	168648	145389	139443	88001	80439	68984	66842		V44N	1.48355	1.11072	1.04422	1.04492	1.34238	1.16705	1.076	1.03975	1.13268	1.2889	1.03835	0.949029		V44	0.171302	0.0456036	0.0187925	0.0190835	0.127875	0.0670893	0.0318119	0.0169291	0.0541057	0.110219	0.0163449	-0.0227206						28	0	0
	V44U	475525	341166	339543	332250	163366	144508	135120	134112	77693	62409	66436	70432		V44U																																29	0	0
	E45N	828298	436515	403604	398980	295636	208485	194637	180766	136450	108859	104582	92808		E45N	1.28976	1.18338	1.15806	1.11707	1.40094	1.31276	1.37856	1.25783	1.52424	1.39853	1.52425	1.23174		E45	0.110509	0.0731258	0.0637302	0.0480786	0.146419	0.118186	0.139425	0.0996207	0.183053	0.145673	0.183057	0.0905194						30	0
	E45U	642211	368870	348518	357168	211027	158814	141189	143713	89520	77838	68612	75347		E45U																																31	0	0
	D48N	806169	403908	380462	369282	297370	188135	173750	188117	152331	118287	108615	103536		D48N	1.00557	0.790572	0.103922	0.746655	0.882265	0.0907331	0.564798	0.820719	0.827427	0.598385	0.602908	0.867623		D48	0.00241259	-0.102059	-0.983291	-0.12688	-0.054401	-1.04223	-0.248107	-0.0858055	-0.0822702	-0.223019	-0.219749	-0.0616692						32	0	0
	D48U	801703	510906	3661022	494582	337053	2073498	307632	229210	184102	197677	180152	119333		D48U																																33	0	0
	G51N	837951	446630	416450	407043	314810	233458	216341	206010	163430	129762	114651	103233		G51N	0.785439	0.727346	0.700875	0.703951	0.686385	0.662918	0.684459	0.680537	0.623127	0.604379	0.601653	0.541014		G51	-0.104888	-0.138259	-0.15436	-0.152457	-0.163432	-0.17854	-0.164653	-0.167149	-0.205423	-0.218691	-0.220654	-0.266792						34	0	0
	G51U	1066857	614054	594186	578226	458649	352167	316076	302717	262274	214703	190560	190814		G51U																																35	0	0
	V53N	740632	396331	377803	365463	258239	183884	167143	149150	113899	90890	85821	72963		V53N	1.13808	1.1747	1.23621	1.26365	1.16045	1.22278	1.2824	1.2834	1.19033	1.23778	1.46908	1.28271		V53	0.0561716	0.0699284	0.0920907	0.101627	0.0646255	0.0873481	0.108024	0.108361	0.075667	0.0926426	0.167047	0.108128						36	0	0
	V53U	650775	337388	305615	289212	222534	150382	130336	116215	95687	73430	58418	56882		V53U																																37	0	0
	A56N	1057792	550701	520756	514855	447058	327260	301876	290331	256116	192381	187424	170707		A56N	0.857324	0.846896	0.83893	0.859114	0.936618	0.952966	0.933523	0.916379	0.944471	0.891069	1.02675	0.877527		A56	-0.066855	-0.0721698	-0.0762741	-0.0659492	-0.0284376	-0.0209225	-0.0298752	-0.0379247	-0.0248113	-0.0500885	0.0114648	-0.0567397						38	0	0
	A56U	1233830	650258	620738	599286	477311	343412	323373	316824	271174	215899	182541	194532		A56U																																39	0	0
	Y57N	918423	486776	465319	459477	373450	268798	252966	234015	189028	152443	141601	127895		Y57N	0.955057	0.846585	0.853108	0.840783	0.883435	0.843153	0.838521	0.807249	0.808877	0.840851	0.778575	0.755376		Y57	-0.0199707	-0.0723296	-0.0689962	-0.0753161	-0.0538255	-0.0740936	-0.0764858	-0.0929925	-0.0921177	-0.0752807	-0.1087	-0.121837						40	0	0
	Y57U	961642	574988	545440	546487	422725	318801	301681	289892	233692	181296	181872	169313		Y57U																																41	0	0
	V58N	941507	484014	471439	457659	376081	276482	253551	245823	206386	165357	153391	142860		V58N	1.24864	1.20734	1.26444	1.29118	1.26037	1.28666	1.42186	1.499	1.35547	1.45688	1.48928	1.65288		V58	0.0964361	0.0818284	0.1019	0.110988	0.100499	0.109463	0.152856	0.175803	0.132089	0.163423	0.172975	0.218241						42	0	0
	V58U	754028	400894	372843	354449	298389	214884	178324	163991	152262	113501	102997	86431		V58U																																43	0	0
	K59N	753576	397906	384316	370303	271194	195964	180384	169764	130026	98819	93836	84412		K59N	0.736752	0.655445	0.652068	0.634349	0.640851	0.601979	0.593878	0.561192	0.566024	0.525206	0.543999	0.488041		K59	-0.132679	-0.183464	-0.185707	-0.197672	-0.193243	-0.220419	-0.226303	-0.250888	-0.247165	-0.279671	-0.264402	-0.311544						44	0	0
	K59U	1022835	607078	589380	583753	423178	325533	303739	302506	229718	188153	172493	172961		K59U																																45	0	0
	L61N	790954	423394	392147	394245	273669	206748	186898	180024	122234	98582	96573	83758		L61N	0.66163	0.603604	0.585586	0.595002	0.542928	0.525734	0.497397	0.513303	0.428699	0.418646	0.429987	0.419094		L61	-0.179385	-0.219248	-0.232409	-0.225481	-0.265257	-0.279234	-0.303297	-0.289626	-0.367848	-0.378153	-0.366544	-0.377689						46	0	0
	L61U	1195463	701443	669666	662594	504061	393256	375752	350717	285128	235478	224595	199855		L61U																																47	0	0
																																															48	0	0
																																															49	0	0
																																															50	0	0
															L61U
[truncated: 11 more columns]

## Sheet: Fig. S6C SH3 V46A
V46A		HSQC1-1	HSQC1-2	HSQC1-3	HSQC1-4	HSQC2-1	HSQC2-2	HSQC2-3	HSQC2-4	HSQC3-1	HSQC3-2	HSQC3-3	HSQC3-4			HSQC1-1	HSQC1-2	HSQC1-3	HSQC1-4	HSQC2-1	HSQC2-2	HSQC2-3	HSQC2-4	HSQC3-1	HSQC3-2	HSQC3-3	HSQC3-4		log volume	HSQC1-1	HSQC1-2	HSQC1-3	HSQC1-4	HSQC2-1	HSQC2-2	HSQC2-3	HSQC2-4	HSQC3-1	HSQC3-2	HSQC3-3	HSQC3-4			base	3			residue	1
	Assignment	Volume	Volume	Volume	Volume	Volume	Volume	Volume	Volume	Volume	Volume	Volume	Volume			Volume	Volume	Volume	Volume	Volume	Volume	Volume	Volume	Volume	Volume	Volume	Volume																	increment	2		1	K6	0.0946593
	K6N	3476091	3467722	3484287	3365054	2138864	2151724	2144783	2075402	1504680	1510649	1517797	1431487		K6N	1.24354	1.23983	1.24982	1.3237	1.23305	1.2372	1.24846	1.33237	1.20416	1.20171	1.20733	1.30441		K6	0.0946593	0.0933627	0.0968458	0.121791	0.0909816	0.0924388	0.0963756	0.124625	0.0806829	0.0798013	0.0818273	0.115413						2	E7	0.0714188
	K6U	2795322	2796930	2787842	2542151	1734609	1739193	1717939	1557678	1249572	1257078	1257148	1097424		K6U																																3	V9	0.0305002
	E7N	3177394	3201928	3220942	3241794	1786964	1796216	1820102	1813407	1067358	1074718	1089856	1070524		E7N	1.17874	1.17245	1.17671	1.25503	0.968207	0.969939	0.955154	1.07071	0.832123	0.837409	0.830942	0.872227		E7	0.0714188	0.0690926	0.0706678	0.0986524	-0.0140317	-0.0132555	-0.0199267	0.0296729	-0.0798123	-0.0770624	-0.0804293	-0.0593702						4	A11	0.0529727
	E7U	2695580	2730983	2737254	2583051	1845642	1851885	1905559	1693645	1282692	1283385	1311591	1227345		E7U																																5	L12	-0.0629766
	V9N	2127651	2146827	2164400	2114192	1057595	1064374	1082645	1041961	566034	571690	577822	557791		V9N	1.07275	1.09781	1.12611	1.16856	0.855579	0.865852	0.895345	0.963359	0.676878	0.685355	0.702385	0.75617		V9	0.0305002	0.0405277	0.0515789	0.0676526	-0.0677398	-0.0625566	-0.0480095	-0.016212	-0.169489	-0.164085	-0.153425	-0.121381						6	Y13	0.188346
	V9U	1983354	1955552	1922023	1809222	1236116	1229280	1209193	1081592	836242	834152	822657	737653		V9U																																7	D14	0.167581
	A11N	2094763	2122409	2136618	2128695	1018727	1029357	1044169	1003805	525881	535520	544060	509225		A11N	1.12972	1.16761	1.18888	1.25042	0.917647	0.930175	0.96743	0.986046	0.727147	0.746483	0.760203	0.793141		A11	0.0529727	0.0672978	0.075138	0.0970546	-0.0373242	-0.0314352	-0.0143802	-0.00610269	-0.138378	-0.12698	-0.11907	-0.10065						8	Y15	0.0920996
	A11U	1854224	1817738	1797169	1702389	1110151	1106627	1079322	1018010	723211	717391	715677	642036		A11U																																9	E22	0.12445
	L12N	1591190	1611744	1619018	1574732	700728	708508	720956	677991	328547	332095	339671	321267		L12N	0.865015	0.881011	0.889588	0.877404	0.604116	0.617764	0.639386	0.628095	0.427343	0.428601	0.438265	0.459496		L12	-0.0629766	-0.0550185	-0.0508109	-0.0568002	-0.218879	-0.209177	-0.194237	-0.201975	-0.369224	-0.367946	-0.358263	-0.337719						10	G28	-0.00350056
	L12U	1839495	1829425	1819963	1794762	1159922	1146891	1127575	1079440	768814	774834	775035	699173		L12U																																11	L31	0.0900136
	Y13N	2664408	2687089	2708663	2713127	1521973	1524577	1544983	1514731	950319	948955	954184	940112		Y13N	1.54293	1.52383	1.5086	1.5474	1.38853	1.36335	1.36356	1.37515	1.3229	1.30757	1.28397	1.24676		Y13	0.188346	0.182936	0.178575	0.189602	0.142556	0.134606	0.134673	0.138349	0.121526	0.116466	0.108553	0.0957835						12	T32	0.0888964
	Y13U	1726850	1763382	1795477	1753348	1096103	1118262	1133055	1101504	718362	725738	743154	754043		Y13U																																13	L33	0.05766
	D14N	2893729	2876230	2926352	2912622	1566419	1565653	1583344	1562770	919603	928302	932543	898754		D14N	1.47089	1.45023	1.48523	1.5908	1.19542	1.21829	1.22471	1.33676	1.05684	1.07475	1.07374	1.151		D14	0.167581	0.161436	0.171793	0.201617	0.077522	0.0857515	0.0880322	0.126054	0.0240097	0.0313058	0.030898	0.0610749						14	L34	0.0353205
	D14U	1967328	1983296	1970306	1830912	1310346	1285121	1292835	1169071	870143	863741	868502	780847		D14U																																15	N35	0.08585
	Y15N	2483113	2498386	2508430	2465843	1274672	1274531	1276073	1235410	722703	727429	723089	682092		Y15N	1.23623	1.24524	1.25536	1.31167	1.02017	1.00653	1.01417	1.06944	0.848923	0.844593	0.846223	0.884346		Y15	0.0920996	0.0952544	0.0987689	0.117824	0.00867088	0.00282854	0.00611272	0.0291584	-0.0711314	-0.0733527	-0.0725152	-0.0533776						16	D40	0.0915652
	Y15U	2008616	2006343	1998173	1879927	1249475	1266257	1258238	1155188	851317	861278	854490	771295		Y15U																																17	W41	0.145919
	E22N	2613393	2628276	2632948	2636982	1464159	1473448	1489377	1453653	913065	931368	928665	894701		E22N	1.33183	1.34811	1.35853	1.42432	1.22766	1.24048	1.26985	1.3252	1.15235	1.17563	1.17073	1.2597		E22	0.12445	0.129726	0.133068	0.153607	0.0890767	0.0935904	0.103751	0.122281	0.0615846	0.0702722	0.0684578	0.100265						18	scW4	0.151208
	E22U	1962253	1949596	1938092	1851398	1192646	1187803	1172880	1096933	792350	792226	793234	710252		E22U																																19	W42	0.154946
	G28N	2092450	2117443	2123620	2117515	1053722	1060596	1072260	1044826	559321	557029	555613	532514		G28N	0.991972	1.00598	1.00224	1.06538	0.78965	0.792359	0.799339	0.837	0.622645	0.61504	0.617104	0.650804		G28	-0.00350056	0.0025881	0.00097065	0.0275062	-0.102566	-0.101078	-0.0972692	-0.0772743	-0.205759	-0.211096	-0.209641	-0.18655						20	scW42	0.112291
	G28U	2109384	2104862	2118879	1987560	1334417	1338530	1341434	1248298	898298	905679	900355	818240		G28U																																21	K43	0.11337
	L31N	2128568	2151703	2156940	2128410	1003271	1019365	1030430	986028	503092	515759	510276	478168		L31N	1.23031	1.26248	1.25596	1.36661	0.919846	0.940895	0.947874	1.00962	0.734511	0.728861	0.728644	0.754359		L31	0.0900136	0.101225	0.0989762	0.135645	-0.0362847	-0.0264587	-0.0232494	0.00415919	-0.134002	-0.137355	-0.137485	-0.122422						22	V44	0.124465
	L31U	1730111	1704343	1717362	1557437	1090694	1083399	1087096	976630	684935	707623	700309	633873		L31U																																23	E45	0.0560564
	T32N	2543564	2554073	2589799	2472005	1347982	1357919	1371941	1306608	770568	782320	781510	744457		T32N	1.22715	1.22984	1.2533	1.27353	1.09323	1.09781	1.11425	1.15125	0.945749	0.950473	0.954377	1.00683		T32	0.0888964	0.0898501	0.0980552	0.10501	0.0387104	0.0405277	0.0469807	0.0611678	-0.0242241	-0.0220603	-0.0202799	0.00295665						24	V46	0.0601447
	T32U	2072747	2076745	2066383	1941062	1233030	1236933	1231274	1134952	814770	823085	818869	739406		T32U																																25	D48	0.0649597
	L33N	2149472	2163490	2165836	2188503	974021	971460	975748	970506	461682	469205	469404	466080		L33N	1.14198	1.15645	1.16376	1.2309	0.884816	0.892328	0.912671	0.966068	0.670055	0.676864	0.693004	0.75214		L33	0.05766	0.0631266	0.065864	0.0902242	-0.0531468	-0.0494753	-0.0396855	-0.0149924	-0.17389	-0.169498	-0.159264	-0.123701						26	R49	0.0926682
	L33U	1882226	1870804	1861065	1777964	1100817	1088680	1069112	1004594	689021	693204	677347	619672		L33U																																27	G51	0.0291785
	L34N	1876822	1883359	1903945	1876016	827581	831050	833839	813559	385867	393232	392040	391262		L34N	1.08473	1.10745	1.12462	1.23369	0.855079	0.862827	0.909945	1.02218	0.626674	0.64925	0.656128	0.825071		L34	0.0353205	0.0443253	0.0510059	0.0912044	-0.067994	-0.0640762	-0.0409849	0.00952673	-0.202958	-0.187588	-0.183011	-0.0835085						28	V53	0.0513288
	L34U	1730225	1700622	1692967	1520660	967842	963171	916362	795907	615738	605671	597505	474216		L34U																																29	A55	-0.0272734
	N35N	2554863	2573316	2585579	2513606	1434198	1436935	1442224	1365765	892403	893932	903235	825105		N35N	1.21857	1.22334	1.24169	1.23848	1.08991	1.09646	1.12051	1.09985	1.00436	0.999394	1.01514	0.976782		N35	0.08585	0.0875461	0.0940131	0.0928893	0.0373899	0.0399935	0.0494174	0.0413348	0.00188795	-0.000263237	0.00652446	-0.0102025						30	A56	0.0960066
	N35U	2096610	2103522	2082307	2029588	1315889	1310520	1287109	1241770	888532	894474	889767	844718		N35U																																31	V58	0.160621
	D40N	2650698	2675388	2693404	2666081	1418615	1416510	1438695	1387819	837947	851988	854153	809441		D40N	1.23471	1.23115	1.23237	1.31003	0.998883	0.981935	0.984465	1.01731	0.857012	0.862057	0.8604	0.857929		D40	0.0915652	0.0903111	0.0907394	0.117282	-0.000485266	-0.00791725	-0.00679977	0.00745415	-0.0670131	-0.0644641	-0.0652999	-0.0665489						32	K59	-0.0102208
	D40U	2146817	2173080	2185557	2035125	1420201	1442570	1461398	1364202	977754	988320	992740	943483		D40U																																33	K60	-0.00246656
	W41N	2616643	2606054	2629133	2671203	1363435	1351389	1351212	1369721	786688	793705	799280	763132		W41N	1.39933	1.37847	1.38565	1.48594	1.16131	1.1542	1.13677	1.25375	0.997454	1.00502	1.00882	1.05991		W41	0.145919	0.139398	0.141653	0.172001	0.0649486	0.0622795	0.055671	0.0982099	-0.00110711	0.00217498	0.00381313	0.0252696						34	L61	0.0195182
	W41U	1869929	1890540	1897401	1797652	1174048	1170849	1188646	1092502	788696	789740	792293	719996		W41U																																35	0	0
	W41.5N	2908616	2928788	2941945	2963867	1287830	1288863	1299747	1299392	727936	728957	737686	718678		W41.5N	1.41647	1.40557	1.40601	1.45898	1.45169	1.43627	1.43169	1.47932	1.43187	1.41827	1.42614	1.41825		scW4	0.151208	0.147854	0.14799	0.164048	0.161875	0.157237	0.155848	0.170061	0.155904	0.151758	0.154163	0.151752						36	0	0
	W41.5U	2053425	2083696	2092401	2031471	887122	897367	907843	878373	508381	513977	517259	506737		W41.5U																																37	0	0
	W42N	2170301	2166896	2190236	2145935	966156	978099	992661	965833	488712	494068	497265	487550		W42N	1.42872	1.42904	1.46473	1.5159	1.23726	1.25895	1.3061	1.37346	1.06476	1.08552	1.10158	1.21844		W42	0.154946	0.155045	0.165759	0.18067	0.0924602	0.100009	0.115977	0.137815	0.0272498	0.0356398	0.0420158	0.0858039						38	0	0
	W42U	1519058	1516329	1495313	1415621	780885	776916	760019	703214	458990	455142	451411	400143		W42U																																39	0	0
	W42.5N	2662413	2680113	2683623	2699456	1308931	1320488	1323502	1318928	746505	753541	753115	737353		W42.5N	1.29506	1.2788	1.27785	1.31522	1.44051	1.44822	1.43325	1.46984	1.46139	1.4542	1.42677	1.44221		scW42	0.112291	0.106803	0.10648	0.118998	0.158517	0.160834	0.156323	0.167271	0.164767	0.162623	0.154355	0.159029						40	0	0
	W42.5U	2055816	2095802	2100106	2052477	908656	911801	923424	897325	510817	518184	527845	511265		W42.5U																																41	0	0
	K43N	2077679	2099472	2111995	2068724	993040	992860	1000659	986009	522020	521333	522118	505692		K43N	1.29829	1.30393	1.30462	1.36141	1.13127	1.1205	1.13645	1.21913	0.996406	0.983655	0.994189	1.0644		K43	0.11337	0.115255	0.115485	0.133989	0.0535657	0.0494121	0.0555518	0.0860515	-0.00156374	-0.00715738	-0.00253124	0.0271056						42	0	0
	K43U	1600325	1610109	1618856	1519544	877811	886086	880510	808778	523903	529996	525170	475095		K43U																																43	0	0
	V44N	2367822	2421388	2424607	2382742	1139667	1141301	1167087	1107340	576270	571937	578897	557326		V44N	1.33188	1.34677	1.34098	1.39624	1.06633	1.05709	1.08288	1.10222	0.835489	0.81825	0.829192	0.858981		V44	0.124465	0.129293	0.127422	0.144959	0.0278921	0.0241116	0.0345808	0.0422666	-0.0780594	-0.0871141	-0.081345	-0.0660163						44	0	0
	V44U	1777803	1797923	1808088	1706547	1068774	1079664	1077761	1004649	689740	698976	698146	648822		V44U																																45	0	0
	E45N	2186880	2194468	2200365	2149790	1093627	1098526	1103958	1059703	588816	589406	593782	574128		E45N	1.13778	1.12756	1.14002	1.18185	0.995198	0.992267	1.00316	1.03082	0.865551	0.854695	0.863874	0.896468		E45	0.0560564	0.0521411	0.0569115	0.0725619	-0.00209053	-0.00337141	0.00137079	0.0131839	-0.0627075	-0.068189	-0.0635496	-0.047465						46	0	0
	E45U	1922067	1946203	1930115	1819006	1098904	1107087	1100479	1028017	680279	689610	687348	640433		E45U																																47	0	0
	V46N	2344122	2356617	2375095	2343988	1202385	1206023	1224110	1178272	681355	688348	687632	654485		V46N	1.14854	1.14461	1.1478	1.22836	0.978344	0.963357	0.971137	1.02544	0.829686	0.834689	0.835048	0.862397		V46	0.0601447	0.0586567	0.0598678	0.0893244	-0.00950833	-0.0162127	-0.0127193	0.0109115	-0.0810861	-0.0784753	-0.0782885	-0.0642929						48	0	0
	V46U	2040965	2058886	2069251	1908231	1229000	1251896	1260491	1149037	821220	824676	823464	758914		V46U																																49	0	0
	D48N	2530766	2541024	2545771	2501819	1428686	1442468	1445775	1378212	875423	873896	874968	848024		D48N	1.16134	1.1473	1.14192	1.19743	0.998698	0.997272	0.989775	1.0046	0.879356	0.86661	0.868937	0.891204		D48	0.0649597	0.0596764	0.0576339	0.0782515	-0.000565646	-0.00118643	-0.00446359	0.00199294	-0.0558351	-0.0621765	-0.0610119	-0.050023						50	0	0
	D48U	2179176	2214789	2229387	2089317	1430548	1446414	1460711	1371902	995527	1008408	1006941	951549		D48U
	R49N	3021998	3027747	3058420	3090882	1876688	1879618	1900695	1906910	1255751	1264125	1281383	1252249		R49N	1.23785	1.24001	1.25244	1.35002	1.20878	1.20198	1.2304	1.32355	1.14812	1.14047	1.15657	1.26105		R49	0.0926682	0.0934235	0.0977584	0.13034	0.0823456	0.0798959	0.090045	0.121741	0.0599863	0.0570849	0.0631733	0.100731
	R49U	2441327	2441721	2441961	2289512	1552553	1563773	1544783	1440753	1093748	1108422	1107913	993023		R49U
	G51N	2543937	2553563	2563162	2517968	1327060	1328407	1325573	1274493	775896	774812	783684	742424		G51N	1.06949	1.06938	1.07115	1.11652	0.89828	0.901919	0.895833	0.932358	0.756059	0.755599	0.757224	0.788567		G51	0.0291785	0.0291304	0.0298519	0.0478682	-0.0465881	-0.0448324	-0.047773	-0.0304171	-0.121445	-0.121709	-0.120775	-0.103161
	G51U	2378635	2387900	2392898	2255184	1477334	1472867	1479710	1366956	1026238	1025428	1034943	941485		G51U
	V53N	2010581	2031437	2050061	2046331	979649	991850	1001921	962381	516364	526911	532950	521546		V53N	1.12546	1.14257	1.1561	1.19771	0.903454	0.91825	0.947156	0.955357	0.74463	0.754607	0.770779	0.777407		V53	0.0513288	0.0578845	0.0629936	0.078352	-0.0440942	-0.0370389	-0.0235783	-0.0198342	-0.128059	-0.122279	-0.11307	-0.109352
	V53U	1786458	1777947	1773263	1708535	1084338	1080152	1057820	1007352	693450	698259	691443	670879		V53U
	A55N	2157140	2175303	2174337	2150470	1106374	1111581	1116147	1072319	626563	632103	631145	591859		A55N	0.939132	0.934099	0.928669	0.878088	0.759817	1.76852	0.745811	0.682396	1.52672	0.634541	0.627761	0.57712		A55	-0.0272734	-0.029607	-0.0321391	-0.0564621	-0.119291	0.24761	-0.127371	-0.165964	0.183758	-0.19754	-0.202206	-0.238734
	A55U	2296951	2328771	2341348	2449038	1456105	628537	1496555	1571403	410399	996158	1005391	1025538		A55U
	A56N	2631676	2653605	2670388	2615131	1594922	1599819	1608341	1545680	1019071	1032871	1040588	972164		A56N	1.2474	1.24226	1.25796	1.25291	1.17264	1.16989	1.16027	1.17371	1.09355	1.09139	1.10663	1.09458		A56	0.0960066	0.0942121	0.0996677	0.0979211	0.0691661	0.0681438	0.0645601	0.0695592	0.0388398	0.0379805	0.0440036	0.0392464
	A56U	2109725	2136113	2122788	2087240	1360108	1367499	1386175	1316923	931890	946380	940319	888164		A56U
	V58N	2837716	2866870	2878751	2843565	1672230	1672861	1700277	1626155	1061127	1060944	1083848	1013293		V58N	1.44751	1.46687	1.4838	1.69431	1.32341	1.33672	1.36894	1.67592	1.21849	1.21425	1.24829	1.44838		V58	0.160621	0.166391	0.171376	0.228994	0.121696	0.12604	0.136385	0.224255	0.0858225	0.0843078	0.0963151	0.160882
	V58U	1960416	1954418	1940119	1678299	1263572	1251468	1242036	970303	870853	873745	868267	699605		V58U
	K59N	2160597	2175144	2194842	2240749	1093866	1100786	1106509	1123976	606462	606934	616473	616025		K59N	0.976741	1.00317	0.997834	1.03162	0.820406	0.829238	0.844608	0.888715	0.660518	0.663185	0.676906	0.675151		K59	-0.0102208	0.00137245	-0.000941633	0.0135186	-0.0859709	-0.0813208	-0.0733449	-0.0512373	-0.180115	-0.178366	-0.169472	-0.170599
	K59U	2212048	2168281	2199606	2172074	1333322	1327467	1310086	1264720	918161	915181	910722	912425		K59U
	K60N	2078259	2096446	2101520	2063193	1053616	1066366	1080413	1041001	574589	572012	582808	567956		K60N	0.994337	0.998457	0.999421	1.01804	0.776623	0.792733	0.798652	0.811542	0.631706	0.626248	0.641396	0.641272		K60	-0.00246656	-0.000670672	-0.000251429	0.00776303	-0.10979	-0.100873	-0.0976422	-0.0906888	-0.199485	-0.203253	-0.192874	-0.192958
	K60U	2090096	2099686	2102737	2026641	1356664	1345177	1352795	1282744	909583	913395	908655	885671		K60U
	L61N	2375412	2391675	2406852	2368486	1189832	1202740	1208161	1187030	648525	656077	654404	633117		L61N	1.04597	1.04542	1.05634	1.10433	0.824588	0.83169	0.832647	0.877686	0.662711	0.65994	0.655191	0.682663		L61	0.0195182	0.0192889	0.0238051	0.043097	-0.0837629	-0.0800386	-0.0795393	-0.0566608	-0.178676	-0.180496	-0.183632	-0.165793
	L61U	2271019	2287775	2278475	2144736	1442941	1446140	1450989	1352454	978594	994147	998799	927422		L61U
[truncated: 11 more columns]

[truncated: 9 more sheets: Fig. S7A SH3 wt, Fig. S7A SH3 L33A, Fig. S7A SH3 V46A, Fig. S7B SH3 wt, Fig. S7B SH3 L33A, Fig. S7B SH3 V46A, Fig. S8A & Fig. 9 SH3 wt, Fig. S8B & Fig. 9 SH3 L33A, Fig. S8C & Fig. 9 SH3 V46A]
